# Supplementary material for: Mechanosensitive PIEZO2 channels shape coronary artery development
Source: Nat Cardiovasc Res. 2025 Jun 27;4(7):921–37. doi: 10.1038/s44161-025-00677-3 (PMC12259469; doi:10.1038/s44161-025-00677-3)
Supplement: Supplementary file 34 — Statistical source data. [file 44161_2025_677_MOESM34_ESM.xlsx]

## Sheet: Source data Figure 3c
Source data Figure 3c
		Cell Count
		Fabp4+	Piezo2+	Fabp4+Piezo2+
	E12	103	18	6
	E15	1349	54	44
	P2	4038	180	180
	Adult	3227	3	3
