# Supplementary material for: Mechanosensitive PIEZO2 channels shape coronary artery development
Source: Nat Cardiovasc Res. 2025 Jun 27;4(7):921–37. doi: 10.1038/s44161-025-00677-3 (PMC12259469; doi:10.1038/s44161-025-00677-3)
Supplement: Supplementary file 35 — Statistical source data. [file 44161_2025_677_MOESM35_ESM.xlsx]

## Sheet: 4b YS
		Number of currents
		RA	IA	SA
	YS cellstdTomato-	30	25	20
	YS cellstdTomato+	72	34	18
		Data in Percentage
		RA	IA	SA
	YS cellstdTomato-	40	33.3333	26.6667
	YS cellstdTomato+	58.0645	27.4194	14.5161

## Sheet: 4c YS
Tau2
YS cellstdTomato-	YS cellstdTomato+
98.7	0.5
2.03	0.68
34.9	1.18
144.7	4.57
29.45	0.78
3.4	0.71
10.8	125.7
6.26	1.7
10	727.1
30.38	9.2
1.8	0.41
1.6	30.9
1.3	1.03
300	0.32
9.4	0.74
132	0.5
316.4	82.3
44.1	5.4
27.3	0.76
1.9	24.53
1.6	1.03
0.41	25.3
65	0.94
141.7	0.3
14	0.24
304	2.47
0.25	12.4
5.38	0.57
12.7	45.9
39.6	12.2
104.7	4.39
7.12	22.48
0.3	71.9
58	3.3
85.9	196.5
0.76	620
250.9	40.1
2.4	0.45
3	1.1
233.4	8.9
22.7	2.8
437	0.28
177.8	32.8
350	21.5
5.9	1.3
	1.2
3.9	0.2
38	9.2
14.2	21.3
6.8	15
319	78.4
19.5	0.28
1.9	2
1.76	21
1.3	0.56
1.4	25
0.26	0.27
1.38	6.2
0.44	13.68
7.9	2
0.29	58.3
2.8	2.8
0.31	2.4
11.1	1.3
0.75	7.03
13.9	1.9
2.2	5.3
21.9	3.9
2.8	5.95
5.4	197.4
0.6	2.33
2.7	2.6
95.4	1.3
58	219.8
0.7	163
	14.5
	4.2
	0.4
	1.2
	0.45
	4.1
	2.4
	1.6
	75
	5.5
	2.1
	0.15
	0.38
	1.1
	0.39
	0.16
	1546
	0.3
	0.73
	5.6
	1.9
	0.64
	7.8
	4.9
	8.4
	131.2
	0.27
	0.05
	23.4
	0.22
	66.5
	2
	0.52
	213.8
	0.31
	0.98
	25.96
	13.9
	56.7
	4.1
	6
	13.1
	0.9
	23.8
	1.2
	0.56
	0.6
	246.5
	0.5

## Sheet: 4d YS
Percentage of response
YS cellstdTomato-	YS cellstdTomato+
27.907	34.4828
18.4211	17.8571
35.2941	28.5714
8.69565	46.4286
15.9091	33.3333
31.25	45.7143
22.8571	64
15.7895	26.6667
32	24.2424
23.5294	28.125
17.6471	16.129
	18.1818

## Sheet: 4e siRNA
		Number of currents
		RA	IA	SA
	siRNA-control	63	37	15
	siRNA-piezo2	36	15	8
		Data in Percentage
		RA	IA	SA
	siRNA-control	54.7826	32.1739	13.0435
	siRNA-piezo2	61.0169	25.4237	13.5593

## Sheet: 4f  siRNA
	Tau2
	siRNA-control	siRNA-piezo2
	2.05	0.61
	0.55	16.25
	0.65	823
	26.45	2.3
	0.25	1.6
	0.21	55.85
	0.1	1.4
	0.17	14.3
	1.4	23.7
	0.16	1.1
	0.12	51.5
	0.21	2.4
	0.12	8.4
	0.15	14.06
	0.14	0.6
	0.13	6.8
	1.8	0.46
	0.15	0.12
	12.3	0.7
	0.13	0.95
	1.8	0.12
	84.5	0.63
	1.6	3.6
	4.1	1
	43.1	538
	6.3	1.7
	65	5.1
	0.8	60.7
	2.2	14.5
	10.1	25
	1.1	565
	1.2	3.9
	36.7	243
	1.8
	5.9	81
	10.3	0.6
	1.3	16.9
	2.1	0.16
	0.76	0.3
	4.9	2.5
	0.98	1.3
	0.2	0.9
	4.3	10.3
	5.1	3.7
	12.7	0.16
	3.8	0.3
	8	0.16
	17.8	1.2
	13.5	6.3
	5.1	7.4
	2.2	10.4
	4.6	16.3
	13.7	1.1
	10.5	1
	2.2	1.2
	23.6	1.2
	7.2	1.6
	59	1.3
	10	1
	223	2
	13.9
	12.9
	2.7
	8.3
	13
	18.5
	10.2
	0.92
	4.7
	0.9
	0.3
	174
	1.5
	89
	13
	189
	4.7
	66.8
	653
	3.9
	42
	29
	0.8
	2
	2.5
	1
	27.1
	22
	62
	2
	4
	1.5
	50.9
	225
	2
	159
	3.6
	8.3
	162
	32
	1.9
	0.5
	21
	0.67
	0.68
	79
	2.6
	3.2
	33.6
	11
	4.9
	1.2
	1.2
	33.6
	7.4

## Sheet: 4g siRNA
	Percentage of response
	siRNA-control	siRNA-piezo2
	28.5714	6.89655
	66.6667	21.4286
	41.1765	15
	66.6667	9.52381
	40.9091	22.7273
	78.2609	44.4444
	31.8182	57.1429
	52.6316	23.8095
	59.2593	12
	20	23.5294
	20.8333
	26.9231

## Sheet: 4h CEC
			Number of currents
			RA	IA	SA
		ECCtdTomato-	23	8	10
		ECCtdTomato+	56	37	29
			Data in Percentage
			RA	IA	SA
		ECCtdTomato-	56.0976	19.5122	24.3902
		ECCtdTomato+	45.9016	30.3279	23.7705

## Sheet: 4i CEC
	Tau2
	ECCtdTomato-	ECCtdTomato+
	0.2	0.8
	0.85	1.1
	0.2	0.8
	0.96	109.8
	0.28	5.7
	7.2	2.2
	11.6	0.8
	498	1.8
	988	2.5
	0.46	13.2
	0.53	1.2
	0.71	2.9
	136	15.2
	91	146
	31	1.7
	24	5.1
	51.9	3.7
	4.2	0.4
	2.5	3.9
	14.1	576
	24.7	7.8
	0.32	36.3
	2.8	8.4
	0.9	5.1
	0.58	68.6
	0.27	30.8
	60.1	1.5
	0.24	2.6
	5.3	59
	34.7	1.4
	0.3	279
	6.1	0.9
	159	247
	1.8	10.7
	0.65	20.3
	1.7	34
	163	7.2
	3.5	0.5
	0.5	0.47
	2.6	13.1
	482	11.2
	102	34.7
		4.9
		2
		0.4
		0.54
		3
		0.45
		136.3
		11.1
		421
		105
		167
		4.1
		16.9
		0.16
		0.7
		4.3
		0.4
		9.3
		13.1
		67.5
		0.3
		15.3
		27.7
		121.9
		96
		174
		71
		8
		124
		23.6
		2
		0.33
		0.4
		0.21
		2.2
		1.6
		0.57
		111
		0.77
		140
		6.7
		0.87
		4.4
		4.2
		1.3
		2.9
		159
		7.9
		2.9
		134
		1.3
		4.8
		3.7
		6.7
		0.4
		0.7
		18.2
		191
		8.4
		16.5
		56.4
		230
		0.4
		8.3
		48
		1.2
		0.6
		13.8
		3.4
		54.2
		95.4
		5.9
		370
		353
		0.7
		8.5
		8.5
		63.2
		1.7
		38.4

## Sheet: 4j CEC
	Percentage of response
	cECtdTomato-	cECCtdTomato+
	46.1538	16.6667
	25.8065	48.1481
	36.3636	31.8182
	22.2222	47.619
	3.7037	60.8696
	25	50
	20	50
		50
		22.7273
		52.6316
		16
		62.5
		46.6667
		25
