# Supplementary material for: Mechanosensitive PIEZO2 channels shape coronary artery development
Source: Nat Cardiovasc Res. 2025 Jun 27;4(7):921–37. doi: 10.1038/s44161-025-00677-3 (PMC12259469; doi:10.1038/s44161-025-00677-3)
Supplement: Supplementary file 36 — Statistical source data. [file 44161_2025_677_MOESM36_ESM.xlsx]

## Sheet: Figure 5
b) base - apex length mm					c) E18.5 LoF Heart-to-Body weigth ratio							e) E18.5 LoF LV thickness [µm]											f) E18.5 LoF RV thickness [µm]											g) E18.5 LoF IVS thickness [µm]											i) E18.5 GoF Heart-to-Body weigth ratio
Embryo Nº	Genotype	Length mm			Embryo Nº	Genotype	Heart [mg]	Whole embryo [mg]	Heart-to-Body weight ratio					LV Trabecular											RV Trabecular											IVS									Embryo Nº	Genotype	Heart [mg]	Whole embryo [mg]	Heart-to-Body weight ratio
#28	KO	3.307			#60	KO	22.46	1210	0.018562			Embryo Nº	Genotype	Section 1	Section 2	Section 3	Section 4	Section 5	Section 6	Average			Embryo Nº	Genotype	Section 1	Section 2	Section 3	Section 4	Section 5	Section 6	Average			Embryo Nº	Genotype	Section 1	Section 2	Section 3	Section 4	Section 5	Section 6	Average			#33	KI	20	1080	0.0185185
#27	WT	3.388			#61	WT	17.8	1270	0.0140157			#29	WT		230.177	185.168	225.99	164.083	251.507	211.385			#29	WT	-	144.173	164.507	73.5229	185.516	50.0348	123.551			#29	WT	-	331.039	331.136	308.589	354.36	336.895	332.404			#34	KI	30	1190	0.0252101
#29	WT	3.364			#62	WT	26.31	1340	0.0196343			#65	KO				284.07	415.017	205.828	301.638			#65	KO	-	-	-	197.287	182.484	141.936	173.903			#65	KO	-	-	-	645.178	619.669	564.258	609.702			#42	WT	10	1080	0.00925926
#30	KO	3.07			#65	KO	22.72	1180	0.0192542			#67	WT	221.343	249.874	312.43		162.734	202.667	229.81			#67	WT	207.809	230.499	107.68	-	136.15	152.476	166.923			#67	WT	432.865	454.752	535.229	-	563.071	538.357	504.855			#44	KI	20	1160	0.0172414
#60	KO	3.141			#66	KO	18.29	1180	0.0155			#97	KO	281.24	291.499	315.315	332.028	352.262	162.976	289.22			#97	KO	349.041	254.305	227.875	244.894	245.529	167.308	248.158			#97	KO	513.471	599.749	668.121	652.357	642.3	605.336	613.556			#46	KI	30	1130	0.0265487
#71	KO	3.208			#67	WT	17.72	1280	0.0138437			#100	KO	340.156	368.835	313.325	292.509	289.119	276.235	313.363			#100	KO	168.646	153.689	147.814	145.705	219.386	112.327	157.928			#100	KO	753.625	752.347	612.775	795.122	714.299	584.497	702.111			#47	KI	20	1010	0.019802
#94	KO	3.007			#70	WT	16.97	1120	0.0151518			#101	WT		304.289	283.704	313.761	335.734	265.422	300.582			#101	WT	-	233.742	241.632	209.211	212.355	269.722	233.333			#101	WT	-	628.164	622.772	593.648	481.612	592.195	583.678			#48	KI	10	980	0.0102041
#93	KO	3.344			#71	KO	22.08	1350	0.0163556			#102	KO	245.207	370.183	341.579	261.117	283.876	284.934	297.816			#102	KO	276.047	185.592	223.881	240.857	215.062	141.464	213.817			#102	KO	581.883	712.958	740.663	564.572	582.216	608.649	631.823			#49	WT	20	1100	0.0181818
#89	WT	3.141			#88	WT	15.03	1140	0.0131842			#103	WT	230.516	194.186	269.533	325.508	339.203	317.126	279.345			#103	WT	148.6	207.49	155.282	211.351	132.155	164.262	169.857			#103	WT	542.025	533.691	577.535	576.033	578.283	466.963	545.755			#51	KI	12.95	1430	0.00905594
#88	WT	3.162			#89	WT	15.83	1260	0.0125635																																				#52	KI	3.57	930	0.00383871
#67	WT	3.598			#93	KO	18.25	1230	0.0148374					LV Compact											RV Compact																				#53	KI	12.13	1020	0.0118922
#66	KO	3.41			#94	KO	20.23	1230	0.0164472			Embryo Nº	Genotype	Section 1	Section 2	Section 3	Section 4	Section 5	Section 6	Average			Embryo Nº	Genotype	Section 1	Section 2	Section 3	Section 4	Section 5	Section 6	Average														#59	WT	10.85	1080	0.0100463
#65	KO	3.036			#203	WT	13.22	990	0.0133535			#29	WT	-	231.566	237.497	254.134	223.306	218.389	232.978			#29	WT	-	222.501	242.233	249.941	208.096	236.701	231.894														#60	WT	12.51	1120	0.0111696
#70	WT	3.557			#204	KO	18.73	1160	0.0161466			#65	KO	-	-	-	419.463	415.361	357.676	397.5			#65	KO	-	-	-	259.149	264.035	290.572	271.252														#62	WT	15.97	1100	0.0145182
#62	WT	3.705			#205	WT	10.87	1020	0.0106569			#67	WT	297.287	285.768	258.046		228.322	237.002	261.285			#67	WT	144.772	147.366	160.865	-	201.752	235.134	177.978														#63	WT	12.75	800	0.0159375
#61	WT	3.442			#206	WT	13.49	1040	0.0129712			#97	KO	419.069	380.331	306.493	313.622	310.291	295.124	337.488			#97	KO	273.724	267.548	303.165	327.69	334.449	375.864	313.74														#64	WT	11.19	840	0.0133214
					#207	WT	16.35	960	0.0170313			#100	KO	349.376	316.565	313.613	361.382	400.246	343.099	347.38			#100	KO	319.284	364.697	346.273	346.165	317.742	302.574	332.789														#65	WT	17.56	1060	0.016566
					#209	KO	22.35	1070	0.0208879			#101	WT	-	297.917	318.869	342.287	302.386	352.317	322.755			#101	WT	-	270.625	297.981	310.517	336.729	224.877	288.146														#66	KI	18.37	1180	0.0155678
					#210	WT	18.87	1010	0.0186832			#102	KO	400.263	324.648	307.396	276.728	282.159	351.802	323.833			#102	KO	225.144	263.627	251.526	364.347	400.396	427.222	322.043														#67	WT	16.5	1120	0.0147321
					#212	WT	21.77	1060	0.0205377			#103	WT	366.154	358.217	337.675	328.378	296.715	261.843	324.83			#103	WT	221.776	224.109	231.615	259.788	315.029	316.478	261.466														#69	WT	16.34	1260	0.0129683
					#213	KO	18.25	1070	0.0170561																																				#70	WT	22.77	1220	0.0186639
					#216	KO	19.07	1130	0.0168761																																				#71	KI	17.01	1130	0.0150531
					#217	KO	15.11	1110	0.0136126																																				#74	WT	19.62	1230	0.0159512
																																													#75	WT	17.66	1090	0.0162018
LoF stands for Loss of function Piezo2-/- mouse model
