# Supplementary material for: Mechanosensitive PIEZO2 channels shape coronary artery development
Source: Nat Cardiovasc Res. 2025 Jun 27;4(7):921–37. doi: 10.1038/s44161-025-00677-3 (PMC12259469; doi:10.1038/s44161-025-00677-3)
Supplement: Supplementary file 37 — Statistical source data. [file 44161_2025_677_MOESM37_ESM.xlsx]

## Sheet: Figure 6
c) E18.5 LoF Ostia-Circumflex length [µm]					d) E18.5 LoF RCA Branching points					e) E18.5 LoF LCA Branching points					g) E18.5 LoF RCA diameter [µm]										h) E18.5 LoF LCA diameter [µm]
Embryo Nº	Genotype	Length [µm]			Embryo Nº	Genotype	Branching points			Embryo Nº	Genotype	Branching points					Diameter [µm]										Diameter [µm]
#203	WT	818			#203	WT	7			#203	WT	9			Embryo Nº	Genotype	600 µm	500 µm	400 µm	300 µm	200 µm	Average			Embryo Nº	Genotype	600 µm	500 µm	400 µm	300 µm	200 µm	Average
#204	KO	226			#204	KO	6			#204	KO	12			#203	WT	67.734	56.4	56.984	63.795	61.662	61.315			#203	WT	55.903	62.575	64.039	49.812	68.041	60.074
#205	WT	238			#205	WT	9			#205	WT	16			#204	KO	60.208	61.612	53.852	55.172	61.294	58.4276			#204	KO	73.824	63.411	47.424	51.624	62.769	59.8104
#206	WT	922			#206	WT	7			#206	WT	12			#205	WT	50.329	53.263	57.489	55.471	57.585	54.8274			#205	WT	59.414	53.907	51.088	70.434	67.424	60.4534
#207	WT	832			#207	WT	5			#207	WT	12			#206	WT	75.664	70.093	59.464	52.431	57.315	62.9934			#206	WT	62.434	61.612	80.623	74.303	77.698	71.334
#209	KO	190			#209	KO	11			#209	KO	14			#207	WT	54.203	45.277	52.69	59.985	63.127	55.0564			#207	WT	64.885	59.816	53.075	62.936	59.666	60.0756
#210	WT	702			#210	WT	9			#210	WT	10			#209	KO	79.246	55	53.535	57.271	55.714	60.1532			#209	KO	64.661	57.689	59.203	51.856	64.405	59.5628
#213	KO	276			#213	KO	5	4		#213	KO	9			#210	WT	51.478	52.345	53.075	51.039	67.119	55.0112			#210	WT	56.727	54.644	67.676	60.803	67.476	61.4652
#216	KO	752			#216	KO	3			#216	KO	8			#213	KO	49.244	48.765	49.518	48.26	60.877	51.3328			#213	KO	61.741	66.603	64.031	65.192	60.729	63.6592
#217	KO	136			#217	KO	4			#217	KO	6			#216	KO	72.111	60.083	53.254	54.037	58.412	59.5794			#216	KO	54.672	57.628	64.351	57.454	58.6	58.541
#123	WT	876			#123	WT	10			#123	WT	15			#123	WT	36.205	44.988	58.082	70.527	68.87	55.7344			#123	WT	50.755	65.319	67.774	69.92	71.686	65.0908
#124	KO	342			#124	KO	7			#124	KO	7			#124	KO	69.37	61.001	55.206	67.037	68.213	64.1654			#124	KO	68.123	57.476	65.254	61.457	57.277	61.9174
#131	KO	355			#131	KO	7			#131	KO	12			#131	KO	67.037	51.826	48.317	40.125	47.117	50.8844			#131	KO	52.408	52.272	50.164	52.408	59.268	53.304
#134	KO	318			#134	KO	4			#134	KO	7			#134	KO	61.55	53.746	48.082	42.687	45.156	50.2442			#134	KO	58.593	44.32	52.408	53.675	54.263	52.6518
#145	WT	730			#145	WT	4			#145	WT	8			#145	WT	65.051	52.633	39.936	48.863	74.32	56.1606			#145	WT	68.904	64.861	66.952	72.258	71.58	68.911
#146	WT	1155			#146	WT	11			#146	WT	15			#146	WT	75.472	63.812	65.863	85.235	87.464	75.5692			#146	WT	83.546	77.466	80.623	85.147	91.269	83.6102
LoF stands for loss of function Piezo2-/- model
