# Supplementary material for: Mechanosensitive PIEZO2 channels shape coronary artery development
Source: Nat Cardiovasc Res. 2025 Jun 27;4(7):921–37. doi: 10.1038/s44161-025-00677-3 (PMC12259469; doi:10.1038/s44161-025-00677-3)
Supplement: Supplementary file 38 — Statistical source data. [file 44161_2025_677_MOESM38_ESM.xlsx]

## Sheet: Figure 7
b) E18.5 GoF Ostia-Circumflex length [µm]					c) E18.5 GoF RCA Branching points					d) E18.5 GoF LCA Branching points					f) E18.5 GoF RCA diameter [µm]										g) E18.5 GoF LCA diameter [µm]
Embryo Nº	Genotype	Length [µm]			Embryo Nº	Genotype	Branching points			Embryo Nº	Genotype	Branching points					Diameter [µm]										Diameter [µm]
#51	KI	648			#51	KI	11			#51	KI	11			Embryo Nº	Genotype	600 µm	500 µm	400 µm	300 µm	200 µm	Average			Embryo Nº	Genotype	600 µm	500 µm	400 µm	300 µm	200 µm	Average
#60	WT	860			#60	WT	6			#60	WT	9			#51	KI	54.54	50.621	60.196	66.528	77.523	61.8816			#51	KI	80.025	80.661	98.029	105.28	79.24	88.647
#66	KI	420			#66	KI	7			#66	KI	15			#60	WT	64.899	64.18	59.401	56.678	66.391	62.3098			#60	WT	75.784	80.095	86.197	83.469	80.325	81.174
#67	WT	540			#67	WT	4			#67	WT	7			#66	KI	55.961	67.253	55.658	70.29	59.86	61.8044			#66	KI	62.467	59.757	54.453	52.411	52.769	56.3714
#69	WT	482			#69	WT	5			#69	WT	6			#67	WT	48.64	57.887	63.052	55.389	73.605	59.7146			#67	WT	71.75	71.014	65.293	58.796	61.786	65.7278
#70	WT	569			#70	WT	5			#70	WT	8			#69	WT	64.328	52.949	46.113	47.886	48.192	51.8936			#69	WT	48.319	51.828	51.027	54.309	39.712	49.039
#71	KI	848			#71	KI	5			#71	KI	9			#70	WT	55.92	53.989	59.966	43.625	54.851	53.6702			#70	WT	69.11	76.945	54.582	43.981	48.664	58.6564
#74	WT	627			#74	WT	8			#74	WT	7			#71	KI	56.453	64.62	62.625	61.895	64.097	61.938			#71	KI	63.846	50.997	57.451	47.726	52.992	54.6024
#42	WT	715			#42	WT	4			#42	WT	10			#74	WT	51.908	52.777	59.204	66.668	63.257	58.7628			#74	WT	83.971	73.371	76.307	55.846	43.576	66.6142
#44	KI	809			#44	Ki	5			#44	KI	9			#42	WT	55.48	61.38	68.787	72.729	74.878	66.6508			#42	WT	52.371	69.308	71.042	76.703	54.08	64.7008
#33	KI	987			#33	KI	7			#33	KI	8			#44	KI	47.726	51.284	61.465	53.605	50.839	52.9838			#44	KI	60.557	49.709	50.923	49.623	49.095	51.9814
#49	WT	519			#49	WT	5			#49	WT	7			#33	KI	62.192	63.548	68.787	58.391	61.948	62.9732			#33	KI	59.196	54.533	82.14	67.114	69.472	66.491
#34	KI	789			#34	KI	7			#34	KI	13	1		#49	WT	47.487	49.851	45.156	47.117	78.948	53.7118			#49	WT	51.09	44.384	52.947	54.403	60.806	52.726
															#34	KI	59.96	59.873	44.904	57.845	66.076	57.7316			#34	KI	90.731	99.474	77.903	64.038	59.904	78.41
GoF: gain of fuction Piezo2R2756H/R2756H mouse model
