# Supplementary material for: Mechanosensitive PIEZO2 channels shape coronary artery development
Source: Nat Cardiovasc Res. 2025 Jun 27;4(7):921–37. doi: 10.1038/s44161-025-00677-3 (PMC12259469; doi:10.1038/s44161-025-00677-3)
Supplement: Supplementary file 39 — Statistical source data. [file 44161_2025_677_MOESM39_ESM.xlsx]

## Sheet: 4a YS
	Deflection (nm)	YS cellstdTomato-											YS cellstdTomato+
	3.75			78.78	0				0						60.3667		0	0	0	0			0	0
	37.5	7.66429	0	100.867	28.34	0		0	0	0	8.63	0	0	2.52857	22.3923	78.7885	267.29	122.727	109.377	97.6	35.835	2.14286	0	0
	75	158.9	0	0	3.31667	8.13333	0	0	0	0	18.08	0	175.117	0	6.03	156.15	82.975	130.896	390	4.1	67.3846	74.4667	0	76.5
	125	37.4533	38.3444	24.2571	0	6.00909	95.2	22.2962	132.45	0	0	0	4.61	18.3237	82.8478		518.725	73.88	235.517	38.8667		144.989	0	0
	375	283.27	0	166.3	0	87.1245	16.9571	109.12		93.7556	502.342	70.8333	53.7286	116.081						7.55		116.711	101.756	0

## Sheet: 4b CEC
	Deflection (nm)	cECtdTomato-							cECtdTomato+
	3.75	239,5		0	0	0	0	0	0		0	0		0		0	0	39.375	0		0
	37.5	47	0	0	0	0	21.1778	5.46	0	5.2875	0	25.725	70.325	23.26	0	101.4	0	318	7.34444	57.7	0	0
	75	42.575	19.84	43.6667	12.46	0	14.475	29.88	29.4571	125.25	22.15	71	31.3	10.34	0	108.5	0		34	31.7857		0
	125	174.5	37.7556	137.827	32.15	0	152	17.125	0	41.3571	96.32	76.4333	38.7867	37.7	67.475	0	580.429		20.625	29.5	45.4875	46.3833
	375	64.7	115.3	0		52.75		0		67.1625	31				68.1	178.5	2060			173.833	145.463

## Sheet: 4c siRNA
		Number of cells
		Responsive	No Resp
	siRNA-control	12	0
	siRNA-piezo2	10	3
		Percentage
		Responsive	No Resp
	siRNA-control	100	0
	siRNA-piezo2	76	23

## Sheet: 4d siRNA
		Deflection (nm)	siRNA-control												siRNA-piezo2
		3.75		0	9.7	61.09			0	13.85	137.333	0		0		46		0	0	24.5833	0		0	0
		37.5		20.319	125.643	142.875	2.7125	12.6	20.45	27.98	112.818	53.7	0	0	4.43478	30.0125	5.73	0	1.26429	39.0143	70.05	0	6.97273	10.1545
		75		190.05			14.45	39.56	0	4.81667	191.6	110.333	29.8	84.0714	77.6667	52.2222	0	0	8.53333	97.9667	0	6.225		10.6
		125					41.4	63.44	12.275	67.3	14.98	0	164	248		44.9533	327.5	14.575	20.1		115	38.2	70	3.5
		375	0				132	103.3	493.333	256	0		2.5125					0			434			33.0667

## Sheet: 4f PC
		Pressure	Normalised current (Response)
		10	0	0	0	0	0	0
		30	0.431655	0	0	0	0	0
		50	0.69261	0	0	0	0.0759109	0.209302
		70	0.767822	0	0	0	0.103239	0.444186
		90	0.860693	0.255319	0.47619	0.354369	0.698381	0.546512
		110	0.941792	0.706383	0.615079	0.48301	1	0.648837
		130	1	1	0.825397	0.504854	0.865385	0.648837
		150			1	1	0.97166	1
