# Supplementary material for: Mechanosensitive PIEZO2 channels shape coronary artery development
Source: Nat Cardiovasc Res. 2025 Jun 27;4(7):921–37. doi: 10.1038/s44161-025-00677-3 (PMC12259469; doi:10.1038/s44161-025-00677-3)
Supplement: Supplementary file 40 — Statistical source data. [file 44161_2025_677_MOESM40_ESM.xlsx]

## Sheet: Ext. Fig. 5
a) tdTomato NEGATIVE																																				b) tdTomato POSITIVE
	1	2	3	4	5	6	7	8	9	10	11	12	13	14	15	16	17	18	19	20	21	22	23	24	25	26	27	28	29	30	31	32	33				1	2	3	4	5	6	7	8	9	10	11	12	13
0	0.026746	0.033211*	0.024133	0.037211	0.050292	0.011385	0.007086	0.01163	0.006244	0.011087	-0.88897	-0.54339*	-0.67446	-0.62287	-0.56653	-0.50915	-0.4824	-0.52219*	0.060335	0.0115	0.01995	0.003756	-0.00053	0.001584	0.0079	0.013674	-0.00113	-0.00102	0.061319	0.079582	0.03807	0.037472	0.040349			0	0.014003	0.014157	0.015384	0.017982	0.010708	0.016743	0.01322	0.051263	0.011171	0.020805	0.047592	0.016371	0.006652
3	0.023255	0.034006*	0.030523	0.054293	0.045558	0.007498	0.004543	0.008082	0.004082	0.008342	0.149309	0.074515*	0.080556	0.100023	0.088235	0.076772	0.065015	0.076991*	0.056011	0.009655	0.014808	0.010572	0.003344	0.00762	0.011185	0.015694	0.010693	0.000126	0.047436	0.06305	0.030237	0.032063	0.032112			3	0.01204	0.006691	0.013299	0.01498	0.010939	0.01564	0.013519	0.044102	0.007639	0.018727	0.034952	0.011766	0.007407
6	0.020754	0.027511*	0.025115	0.053678	0.036206	0.007066	0.004064	0.006684	0.004134	0.006617	0.090181	0.045835*	0.064212	0.05592	0.051348	0.04538	0.043174	0.044484*	0.049184	0.009221	0.012904	0.013242	0.00172	0.011007	0.01458	0.013783	0.01313	0.002742	0.036793	0.05089	0.024958	0.025844	0.025628			6	0.010077	0.006651	0.010981	0.014616	0.008161	0.010932	0.008286	0.032211	0.006297	0.014199	0.030757	0.010825	0.004193
9	0.018231	0.021965*	0.024073	0.038945	0.027015	0.004375	0.003137	0.005933	0.002493	0.004474	0.084012	0.047506*	0.062249	0.053667	0.048962	0.04411	0.038968	0.042357*	0.038521	0.006661	0.011022	0.011302	-0.00525	0.012383	0.016302	0.009288	0.020857	0.003356	0.028764	0.03712	0.018488	0.018639	0.018117			9	0.011495	0.002163	0.010938	0.011666	0.008296	0.008242	0.009162	0.024371	0.005097	0.009868	0.023915	0.008671	0.004534
12	0.015306	0.015419*	0.01969	0.020746	0.020157	0.001019	0.001911	0.002696	0.002936	0.003872	0.077078	0.044118*	0.057466	0.05193	0.044868	0.040251	0.036918	0.040255*	0.029411	0.005381	0.007213	0.013011	-0.0037	0.013707	0.015401	0.006941	0.026147	0.000634	0.018768	0.025615	0.011944	0.014018	0.014162			12	0.006469	-0.00114	0.005323	0.007329	0.003974	0.008215	0.003416	0.016246	0.001989	0.009015	0.015321	0.008671	0.00373
15	0.011744	0.01132*	0.015184	0.00948	0.013067	0.001351	0.00224	0.00526	0.003926	0.00267	0.074362	0.041914*	0.059594	0.050192	0.044649	0.041173	0.038811	0.04006*	0.021762	0.004581	0.004742	0.011013	-0.00561	0.011248	0.016649	0.011199	0.020636	0.003303	0.009999	0.015402	0.006714	0.008171	0.008404			15	0.005071	-0.00037	0.00243	0.003703	0.001002	0.002323	0.001259	0.007838	0.002059	0.003393	0.013624	0.00565	0.004826
18	0.005988	0.00644*	0.011967	0.007219	0.007546	-0.00011	0.007983	0.002567	0.000879	0.001389	0.068565	0.041102*	0.055141	0.045935	0.042066	0.039654	0.037365	0.039229*	0.01087	0.001266	0.003041	0.010379	-0.00961	0.008497	0.011943	0.009216	0.011163	0.005251	0.002757	0.004434	0.00022	0.003945	0.00247			18	0.003138	0.004387	0.006323	0.002922	0.001465	-9.9e-05	0.001643	0.000837	5.81e-05	0.004772	0.005552	0.004239	2.92e-05
21	-0.00491	0.002981*	0.005659	-0.00508	0.000563	-0.00234	0.00571	0.000495	0.000514	0.000134	0.06273	0.03616*	0.050325	0.044102	0.039614	0.037339	0.034237	0.037689*	0.00192	0.000283	0.001001	0.010091	-0.00656	0.007328	0.009842	0.007323	0.005375	0.004477	-0.00363	-0.00453	-0.00484	0.000222	-0.00251			21	-0.00083	-0.00259	-0.0027	-0.00225	0.000751	-0.00314	-0.0018	-0.00508	-0.00037	0.002387	-0.00342	-0.00207	0.000224
24	-0.00727	-0.00071*	0.003838	-0.01991	-0.00341	-0.004	0.000834	-0.0008	-0.0004	-0.00031	0.057827	0.035719*	0.046729	0.038718	0.039877	0.037563	0.033186	0.035269*	-0.00482	-0.00189	7.1e-05	0.004577	0.000139	0.002874	0.005373	0.001281	0.002938	0.005492	-0.01083	-0.01438	-0.0089	-0.00442	-0.0089			24	-0.00425	-0.0019	-0.00463	-0.00459	-0.00209	-0.0043	-0.00429	-0.00887	-0.00147	0.001972	-0.00754	-0.00222	-0.0008
27	-0.01085	-0.00593*	-0.00493	-0.01929	-0.00836	-0.00533	-0.00389	-0.00318	-0.00152	-0.0023	0.052062	0.032238*	0.042721	0.038623	0.035564	0.034401	0.035814	0.032727*	-0.01616	-0.00095	-0.00229	0.002983	0.007811	-0.0007	0.000572	-0.00361	-0.00786	0.00349	-0.01913	-0.02485	-0.0097	-0.01202	-0.01353			27	-0.00706	0.007609	0.003749	-0.00261	0.000906	-0.00588	-0.00468	-0.0152	-0.00451	-0.0019	-0.01598	-0.00383	-0.00202
30	-0.01439	-0.01012*	-0.00853	-0.01813	-0.01201	-0.00516	-0.00359	-0.00417	-0.00285	-0.0036	0.047212	0.030962*	0.04028	0.034556	0.032215	0.02753	0.029217	0.029868*	-0.02256	-0.00271	-0.00471	-0.00046	0.0117	-0.00686	-0.00901	-0.00749	-0.01	-0.00153	-0.02478	-0.03294	-0.01493	-0.01592	-0.01571			30	-0.0079	-0.00273	-0.00748	-0.00888	-0.00701	-0.00645	-0.00667	-0.02101	-0.00171	-0.00918	-0.01962	-0.00648	-0.00165
33	-0.0151	-0.01172*	-0.01936	-0.0257	-0.01638	-0.00649	-0.00476	-0.00564	-0.00509	-0.00617	0.038753	0.030521*	0.035877	0.032017	0.029938	0.027729	0.026983	0.027374*	-0.02461	-0.00427	-0.00639	-0.00524	0.00531	-0.00904	-0.01505	-0.01206	-0.01642	0.000287	-0.02906	-0.04073	-0.0179	-0.02054	-0.02069			33	-0.00849	-0.00532	-0.00776	-0.009	-0.00785	-0.00857	-0.005	-0.02526	-0.00604	-0.01225	-0.02443	-0.00926	-0.00521
36	-0.01939	-0.01798*	-0.0211	-0.02113	-0.02352	0.003677	-0.00784	-0.00776	-0.0042	-0.00671	0.034826	0.029083*	0.030269	0.027969	0.025889	0.023497	0.023487	0.026959*	-0.03126	-0.00548	-0.0068	-0.01169	-0.00231	-0.01506	-0.0229	-0.01648	-0.01983	-0.00644	-0.03551	-0.04576	-0.02102	-0.02597	-0.02509			36	-0.00909	-0.00797	-0.00965	-0.01229	-0.0087	-0.00949	-0.00874	-0.02915	-0.00491	-0.01684	-0.02853	-0.01341	-0.00555
39	-0.02182	-0.0223*	-0.02414	-0.01888	-0.02478	-0.00131	-0.00748	-0.01142	-0.00558	-0.00967	0.028231	0.027505*	0.027861	0.025869	0.023481	0.019738	0.021647	0.024148*	-0.03429	-0.00646	-0.0095	-0.01694	0.000406	-0.02055	-0.0267	-0.02165	-0.02722	-0.00537	-0.03933	-0.05424	-0.02506	-0.02904	-0.02635			39	-0.01228	-0.00946	-0.01754	-0.01616	-0.01044	-0.01086	-0.00908	-0.03402	-0.00703	-0.02198	-0.03397	-0.01416	-0.00672
42	-0.02829	-0.02434*	-0.0258	-0.0275	-0.03073	-0.01164	-0.00994	-0.01038	-0.00558	-0.00983	0.023823	0.026206*	0.021181	0.023349	0.019825	0.014012	0.017573	0.024784*	-0.03566	-0.0071	-0.01081	-0.02532	0.003152	-0.02404	-0.03608	-0.02711	-0.02847	-0.01479	-0.04357	-0.05865	-0.02829	-0.03247	-0.02847			42	-0.01241	-0.01018	-0.01867	-0.01741	-0.01011	-0.01331	-0.01025	-0.03828	-0.00828	-0.02299	-0.03824	-0.01475	-0.00966
45	-0.0281	-0.02653*	-0.03219	-0.02875	-0.03091	-0.01147	-0.01152	-0.01224	-0.00618	-0.01338	0.018139	0.020869*	0.01747	0.019167	0.018861	0.016452	0.017389	0.024246*	-0.03831	-0.0082	-0.0143	-0.02753	-0.00056	-0.03038	-0.04393	-0.02991	-0.03753	-0.01616	-0.04898	-0.06799	-0.02943	-0.03576	-0.03138			45	-0.01147	-0.00977	-0.02082	-0.02107	-0.01328	-0.01487	-0.01346	-0.0412	-0.01155	-0.02697	-0.0402	-0.01941	-0.0103
48	-0.02803	-0.02897*	-0.01845	-0.02253	-0.0336	-0.01486	-0.0102	-0.01193	-0.00832	-0.01273	0.011846	0.020289*	0.016497	0.017487	0.012228	0.021083	0.013788	0.02036*	-0.04605	-0.00982	-0.01648	-0.03248	-0.00542	-0.03699	-0.05172	-0.03546	-0.04129	-0.0184	-0.05453	-0.07081	-0.0357	-0.04084	-0.03541			48	-0.01161	-0.00871	-0.02069	-0.02133	-0.01349	-0.01444	-0.01329	-0.04427	-0.01136	-0.02977	-0.04249	-0.02025	-0.01149
51	-0.03053	-0.03429*	-0.0203	-0.00643	-0.03392	-0.0126	-0.01347	-0.01429	-0.00506	-0.01411	0.011674	0.020034*	0.01244	0.020809	0.014111	0.02407	0.011397	0.018087*	-0.05322	-0.01268	-0.01637	-0.03886	-0.01059	-0.04422	-0.05947	-0.04048	-0.04276	-0.02272	-0.0543	-0.07636	-0.03624	-0.0422	-0.03654			51	-0.01213	-0.01107	-0.02537	-0.02539	-0.01575	-0.01667	-0.0144	-0.04658	-0.00985	-0.03176	-0.04473	-0.0225	-0.01224
54	-0.03222	-0.03752*	-0.02272	0.00678	-0.03834	-0.01121	-0.01086	-0.01543	-0.00923	-0.01686	0.003349	0.018525*	0.008036	0.018251	0.011506	0.014461	0.010214	0.018502*	-0.05713	-0.01224	-0.01956	-0.04551	-0.02171	-0.04379	-0.06699	-0.04683	-0.05057	-0.02723	-0.05893	-0.08331	-0.04043	-0.04487	-0.03921			54	-0.00958	-0.01591	-0.02365	-0.02637	-0.01839	-0.01581	-0.0151	-0.04911	-0.00924	-0.03607	-0.04844	-0.02012	-0.01597
57	-0.03442	-0.04081*	-0.02375	0.005976	-0.04156	-0.0134	-0.01445	-0.01561	-0.01092	-0.01584	-1.3e-05	0.018224*	0.006371	0.016494	0.010433	0.010876	0.010634	0.016205*	-0.06229	-0.01124	-0.01854	-0.04983	-0.03295	-0.05182	-0.07426	-0.04885	-0.05345	-0.03006	-0.06247	-0.08522	-0.04289	-0.04842	-0.04269			57	-0.01217	-0.02023	-0.02582	-0.03079	-0.02042	-0.02063	-0.01856	-0.05268	-0.0111	-0.03692	-0.04907	-0.0145	-0.01273
60	-0.03784	-0.045*	-0.02813	0.003112	-0.04299	-0.01652	-0.01487	-0.01442	-0.01259	-0.01939	-0.00271	0.016553*	0.002825	0.00985	0.006383	0.007739	0.006061	0.012514*	-0.06345	-0.01222	-0.02176	-0.05659	-0.04141	-0.05874	-0.08007	-0.04463	-0.05927	-0.03826	-0.06749	-0.09057	-0.04489	-0.05157	-0.0441			60	-0.01109	-0.01974	-0.02909	-0.03221	-0.02198	-0.01915	-0.01786	-0.05836	-0.01353	-0.03832	-0.05631	-0.02022	-0.0157
63	-0.03975	-0.04721*	-0.02903	-0.00577	-0.04714	-0.01749	-0.01529	-0.01701	-0.01183	-0.02062	-0.0055	0.015323*	0.002775	0.008533	0.000144	0.001167	0.005903	0.01249*	-0.06475	-0.01284	-0.02167	-0.06299	-0.05179	-0.06316	-0.08782	-0.04687	-0.06071	-0.04661	-0.07212	-0.09637	-0.04834	-0.05562	-0.0478			63	-0.01224	-0.02419	-0.02879	-0.0336	-0.02206	-0.01977	-0.01895	-0.06001	-0.0131	-0.04379	-0.05839	-0.02317	-0.01599
66	-0.04277	-0.04937*	-0.03009	-0.01285	-0.04705	-0.01676	-0.01643	-0.01665	-0.0136	-0.02046	-0.01048	0.012817*	-0.00079	0.005115	-0.00148	0.001814	0.005982	0.009263*	-0.06822	-0.01128	-0.02149	-0.05907	-0.06571	-0.07251	-0.0928	-0.05451	-0.0622	-0.05331	-0.07191	-0.09863	-0.04893	-0.05709	-0.04833			66	-0.01152	-0.02142	-0.02862	-0.03313	-0.02215	-0.02087	-0.01899	-0.06142	-0.01416	-0.04215	-0.05907	-0.02557	-0.01677
69	-0.04024	-0.05227*	-0.03661	-0.01755	-0.04969	-0.01659	-0.01577	-0.01719	-0.01256	-0.0206	-0.01391	0.016228*	-1.2e-05	0.003874	-0.00428	0.003457	0.006587	0.01095*	-0.06911	-0.01092	-0.02222	-0.0671	-0.07754	-0.07151	-0.09864	-0.06194	-0.05171	-0.06044	-0.07723	-0.10346	-0.05015	-0.05788	-0.05131			69	-0.01501	-0.02254	-0.03024	-0.03612	-0.02119	-0.02466	-0.01929	-0.06712	-0.01164	-0.04624	-0.06154	-0.02545	-0.01843
72	-0.04635	-0.05556*	-0.03548	-0.01411	-0.0509	-0.01725	-0.0158	-0.01812	-0.01188	-0.02141	-0.01687	0.019755*	-0.00046	0.006318	-0.0085	0.004577	0.007664	0.008628*	-0.07302	-0.01435	-0.02274	-0.07331	-0.08198	-0.07213	-0.10516	-0.05561	-0.0439	-0.06869	-0.08033	-0.10962	-0.0532	-0.05987	-0.05411			72	-0.015	-0.02327	-0.03269	-0.03879	-0.01995	-0.02544	-0.01869	-0.06953	-0.01025	-0.0488	-0.06386	-0.02693	-0.01616
75	-0.04716	-0.05307*	-0.03267	-0.01396	-0.05165	-0.01828	-0.01759	-0.0183	-0.01402	-0.02287	-0.02139	0.03261*	0.002297	0.007139	-0.00489	0.02295	0.008558	0.008775*	-0.06832	-0.01327	-0.02525	-0.07799	-0.08481	-0.07459	-0.10467	-0.04563	-0.03805	-0.07953	-0.0814	-0.1104	-0.0533	-0.06226	-0.05449			75	-0.01552	-0.02955	-0.03486	-0.03251	-0.01156	-0.02353	-0.01773	-0.07232	-0.00498	-0.05112	-0.06827	-0.02844	-0.01663
78	-0.04381	-0.04895*	-0.02758	-0.01731	-0.05421	-0.02084	-0.01888	-0.02004	-0.01287	-0.02467	-0.02565	0.064955*	0.012325	0.008877	-0.00204	0.040077	0.014708	0.017745*	-0.0719	-0.01508	-0.02573	-0.07934	-0.08414	-0.07786	-0.09643	-0.04294	-0.02517	-0.0854	-0.08202	-0.11469	-0.05617	-0.06661	-0.05383			78	-0.00929	-0.02605	-0.03124	-0.03719	-0.00519	-0.02673	-0.00981	-0.07002	-0.00708	-0.05306	-0.06867	-0.03122	-0.01918
81	-0.05039	-0.05255*	-0.02385	-0.01948	-0.05147	-0.02171	-0.02079	-0.02263	-0.01139	-0.02593	-0.02894	0.066997*	0.032133	0.017946	0.002334	0.086132	0.017363	0.018747*	-0.06788	-0.01521	-0.0258	-0.08518	-0.07708	-0.0869	-0.09765	-0.03548	-0.01623	-0.0933	-0.08637	-0.11526	-0.05736	-0.06876	-0.05729			81	0.006964	-0.02494	-0.02905	-0.03643	0.021629	-0.02512	0.001472	-0.07029	0.002954	-0.05505	-0.07271	-0.0325	-0.01719
84	-0.05324	-0.0608*	-0.02111	-0.01836	-0.04999	-0.02197	-0.02121	-0.02328	-0.01545	-0.02541	-0.03406	0.075118*	0.057235	0.029172	0.007347	0.118496	0.022409	0.021533*	-0.06395	-0.01707	-0.02788	-0.08364	-0.05866	-0.09303	-0.09975	-0.02447	0.005984	-0.09914	-0.08635	-0.11793	-0.05776	-0.07045	-0.05449			84	0.027217	-0.01034	-0.03579	-0.03672	0.022961	-0.02827	0.002711	-0.07357	0.012984	-0.05333	-0.07467	-0.03107	-0.01614
87	-0.05515	-0.05432*	-0.01811	-0.02438	-0.05362	-0.02191	-0.01927	-0.02144	-0.01147	-0.02394	-0.03891	0.097764*	0.07198	0.039806	0.014045	0.149415	0.028008	0.02933*	-0.06115	-0.01709	-0.02661	-0.08303	-0.04509	-0.10198	-0.09499	-0.02358	0.015623	-0.10347	-0.08438	-0.12174	-0.05488	-0.06933	-0.05371			87	0.016967	0.018542	-0.0262	-0.03244	0.03614	-0.02603	0.004868	-0.07089	0.014632	-0.05855	-0.07946	-0.0328	-0.01558
90	-0.05409	-0.0515*	-0.02285	-0.03223	-0.05601	-0.02031	-0.02038	-0.0239	-0.00813	-0.02627	-0.04109	0.12171*	0.09512	0.049295	0.02799	0.185587	0.036813	0.044532*	-0.05573	-0.01745	-0.02779	-0.08268	-0.02089	-0.10341	-0.07803	-0.03794	0.02731	-0.11257	-0.08612	-0.12281	-0.05835	-0.06832	-0.05611			90	0.021041	0.001123	-0.03437	-0.0324	0.052907	-0.02926	0.001216	-0.06862	0.013149	-0.05665	-0.08282	-0.03461	-0.01794
93	-0.05794	-0.0561*	-0.02225	-0.03634	-0.06194	-0.02177	-0.02265	-0.02496	-0.0048	-0.02676	-0.04082	0.133868*	0.103135	0.053648	0.044824	0.221062	0.053661	0.064941*	-0.05612	-0.0175	-0.02974	-0.07575	0.010995	-0.1056	-0.062	-0.03175	0.027117	-0.11751	-0.08144	-0.12206	-0.05768	-0.06767	-0.05361			93	0.043901	0.007854	-0.03552	-0.02354	0.059487	-0.03271	0.002818	-0.06959	0.017999	-0.05823	-0.08308	-0.03515	-0.01641
96	-0.02107	-0.05401*	-0.02219	-0.03423	-0.05551	-0.02493	-0.02103	-0.02594	0.003067	-0.02642	-0.04407	0.15206*	0.128897	0.073466	0.054128	0.255516	0.057157	0.072811*	-0.05489	-0.01686	-0.03072	-0.07538	0.052152	-0.10274	-0.04008	-0.03268	0.044842	-0.10325	-0.0813	-0.12283	-0.05302	-0.0658	-0.04885			96	0.035644	0.003326	-0.03581	-0.02194	0.03612	-0.03047	0.003608	-0.07243	0.018658	-0.06039	-0.08725	-0.03847	-0.01714
99	-0.05334	-0.05136*	-0.02159	-0.03463	-0.05501	-0.02513	-0.02229	-0.02309	0.000514	-0.02721	-0.04732	0.160157*	0.142603	0.09147	0.068336	0.269009	0.066119	0.084861*	-0.0429	-0.01622	-0.03015	-0.0758	0.101174	-0.10621	-0.03485	-0.03029	0.046753	-0.09888	-0.07082	-0.12685	-0.04707	-0.06578	-0.04595			99	0.027396	0.003591	-0.03539	-0.01287	0.065604	-0.03354	0.00741	-0.07118	0.015503	-0.06061	-0.08783	-0.03783	-0.02266
102	-0.06136	-0.0416*	-0.02315	-0.03411	-0.05109	-0.0234	-0.02062	-0.02542	0.00726	-0.02658	-0.04882	0.169856*	0.162889	0.097026	0.090599	0.306874	0.081364	0.093635*	-0.04359	-0.01423	-0.02555	-0.07238	0.152536	-0.10885	-0.01273	-0.02194	0.052126	-0.09557	-0.06973	-0.12407	-0.03927	-0.06081	-0.04007			102	0.027544	0.007528	-0.02486	-0.01649	0.09009	-0.03448	0.010358	-0.06844	0.017976	-0.05912	-0.09216	-0.03369	-0.02276
105	-0.06251	-0.02264*	-0.02	-0.03538	-0.06184	-0.02333	-0.02017	-0.02183	0.021117	-0.02622	-0.05125	0.189231*	0.183572	0.121789	0.106032	0.322334	0.094952	0.113849*	-0.03811	-0.01462	-0.02836	-0.07567	0.210127	-0.10565	0.001251	-0.02558	0.052819	-0.10555	-0.07244	-0.12413	-0.03359	-0.05683	-0.04918			105	0.036694	0.027516	-0.00814	-0.00612	0.10242	-0.03507	0.009909	-0.06763	0.025369	-0.05952	-0.09135	-0.01416	-0.02327
108	-0.06362	-0.00745*	-0.01484	-0.03854	-0.06201	-0.0232	-0.01589	-0.02353	0.028956	-0.02488	-0.05123	0.202735*	0.210422	0.140766	0.130704	0.348075	0.098869	0.133426*	-0.03247	-0.0159	-0.02872	-0.07755	0.269502	-0.10162	0.00283	-0.0185	0.072345	-0.11209	-0.06536	-0.12617	-0.02816	-0.05755	-0.04783			108	0.042018	0.01897	-0.0171	0.006062	0.139024	-0.03758	0.01762	-0.06341	0.031372	-0.06076	-0.09234	-0.00869	-0.02062
111	-0.05105	-0.0086*	-0.01242	-0.03876	-0.06296	-0.02533	-0.01514	-0.02866	0.029165	-0.02316	-0.05109	0.225637*	0.22868	0.158942	0.147604	0.35863	0.104599	0.144816*	-0.03078	-0.01515	-0.02646	-0.06921	0.340588	-0.09992	0.018371	-0.02376	0.088325	-0.11716	-0.05062	-0.12697	-0.02548	-0.05799	-0.0481			111	0.047887	0.009853	-0.02639	0.012777	0.154461	-0.03392	0.020546	-0.05784	0.029701	-0.0661	-0.08407	-0.00854	-0.0214
114	-0.06397	-0.00085*	-0.01442	-0.03699	-0.05808	-0.02589	-0.00811	-0.02752	0.036171	-0.01725	-0.0537	0.243341*	0.245602	0.207074	0.150537	0.373816	0.104388	0.165274*	-0.02219	-0.01448	-0.02648	-0.06699	0.404462	-0.10006	0.035016	-0.02474	0.097188	-0.1202	-0.04704	-0.12959	-0.02182	-0.05492	-0.04267			114	0.061636	0.00918	-0.00991	0.020324	0.171769	-0.03701	0.021636	-0.05186	0.03003	-0.06553	-0.06896	-0.00344	-0.01879
117	-0.06803	0.005377*	-0.01514	-0.04178	-0.05907	-0.02387	-0.00703	-0.02972	0.040808	-0.01354	-0.04984	0.260929*	0.279198	0.252972	0.156316	0.395425	0.124574	0.178374*	-0.01655	-0.01371	-0.03444	-0.06426	0.467812	-0.09148	0.044492	-0.01757	0.109014	-0.11895	-0.04836	-0.1309	-0.02048	-0.05319	-0.04269			117	0.078578	0.01895	-0.01758	0.000267	0.17447	-0.03914	0.023067	-0.03951	0.035493	-0.0668	-0.07709	-0.00334	-0.02142
120	-0.05815	0.01223*	-0.01399	-0.0473	-0.05188	-0.02759	-0.00844	-0.02822	0.05456	-0.01111	-0.04743	0.276985*	0.293102	0.286403	0.1596	0.429854	0.136638	0.1816*	-0.02505	-0.01188	-0.03546	-0.05336	0.524666	-0.09545	0.0552	-0.01046	0.113667	-0.1304	-0.04283	-0.13219	-0.01951	-0.05076	-0.03946			120	0.07608	0.018073	-0.02016	0.007225	0.183095	-0.04011	0.021016	-0.03218	0.031679	-0.0659	-0.07346	0.002431	-0.02042
123	-0.07143	0.017456*	-0.00975	-0.04708	-0.05498	-0.02729	-0.00117	-0.03097	0.053831	-0.00786	-0.04687	0.313832*	0.3028	0.303987	0.180572	0.450741	0.149018	0.189373*	-0.03044	-0.01469	-0.0345	-0.04941	0.562917	-0.10377	0.078305	-0.02136	0.111673	-0.13475	-0.04097	-0.13327	-0.01681	-0.04366	-0.03974			123	0.079669	0.019602	-0.02101	0.02395	0.196197	-0.0414	0.024156	-0.02556	0.029065	-0.06956	-0.08339	-0.00217	-0.0203
126	-0.07702	0.020876*	-0.00857	-0.05049	-0.05206	-0.01612	0.01612	-0.03006	0.053206	-0.00358	-0.03658	0.334831*	0.324554	0.325179	0.201478	0.49361	0.153355	0.201471*	-0.03171	-0.0031	-0.03652	-0.04971	0.586947	-0.10327	0.080011	-0.02325	0.11231	-0.1335	-0.03403	-0.13448	-0.01485	-0.04465	-0.04047			126	0.08062	0.027312	-0.02492	0.028878	0.228846	-0.04293	0.029538	-0.00903	0.031019	-0.07124	-0.0715	0.001515	-0.01879
129	-0.06864	0.025449*	-0.00581	-0.04134	-0.05254	-0.01058	0.011274	-0.03177	0.058154	-0.00049	-0.03619	0.347824*	0.340536	0.338658	0.199595	0.527317	0.156561	0.214865*	-0.02653	0.006089	-0.03688	-0.04512	0.618168	-0.10272	0.084133	-0.02127	0.107768	-0.13379	-0.03195	-0.13666	-0.0121	-0.03961	-0.03894			129	0.085101	0.02721	-0.01218	0.029624	0.245806	-0.04253	0.032593	0.01232	0.036623	-0.07094	-0.06596	-0.00056	-0.02013
132	-0.08037	0.02568*	-0.00825	-0.03124	-0.04669	-0.01104	0.010825	-0.03309	0.072896	-0.00334	-0.03377	0.376921*	0.352015	0.36617	0.204784	0.563638	0.16697	0.22166*	-0.01795	0.01009	-0.03686	-0.04205	0.665224	-0.10859	0.086186	-0.01774	0.110067	-0.13465	-0.02989	-0.13579	-0.00627	-0.03661	-0.03571			132	0.090772	0.022743	-0.00308	0.037102	0.267456	-0.04132	0.036758	0.038373	0.050396	-0.06923	-0.07568	0.006145	-0.01775
135	-0.08174	0.032302*	-0.01026	-0.03429	-0.04983	-0.02031	0.006428	-0.03234	0.071386	-0.0006	-0.02288	0.389613*	0.371625	0.387917	0.222888	0.595653	0.167837	0.223884*	-0.01139	0.011507	-0.03917	-0.04013	0.695516	-0.10651	0.087149	-0.01664	0.116215	-0.13972	-0.02941	-0.1377	-0.00583	-0.03731	-0.03616			135	0.071807	0.045649	-0.00108	0.039271	0.303443	-0.0436	0.033554	0.068228	0.053975	-0.06555	-0.06848	0.017312	-0.01918
138	-0.08339	0.058177*	-0.0062	-0.03551	-0.05008	-0.02533	0.008851	-0.03524	0.076803	-0.00227	-0.02543	0.414301*	0.380894	0.395916	0.227441	0.61064	0.184632	0.230777*	-0.01463	0.008398	-0.03813	-0.02405	0.718702	-0.09373	0.095441	-0.02178	0.11724	-0.14308	-0.03149	-0.13478	-0.00709	-0.0353	-0.03659			138	0.069299	0.025191	-0.0088	0.049143	0.327138	-0.04648	0.038573	0.094219	0.059132	-0.06798	-0.06734	0.023378	-0.01534
141	-0.08785	0.075034*	0.004422	-0.04701	-0.05305	-0.0244	0.017736	-0.0348	0.088837	0.002591	-0.02535	0.441008*	0.396678	0.394007	0.226806	0.636655	0.195803	0.236105*	-0.01073	0.003141	-0.03956	-0.02334	0.742646	-0.09598	0.091603	-0.01641	0.122669	-0.14327	-0.03438	-0.13901	-0.00506	-0.03677	-0.0295			141	0.066534	0.044629	-0.00165	0.042064	0.37119	-0.04635	0.037954	0.135076	0.063511	-0.06429	-0.06596	0.037738	-0.01336
144	-0.09061	0.074484*	0.006701	-0.05179	-0.04762	-0.02413	0.032095	-0.03387	0.093838	0.005022	-0.02674	0.456392*	0.424419	0.40468	0.233439	0.641907	0.208235	0.241164*	-0.00883	0.002844	-0.04124	-0.02047	0.766238	-0.09985	0.082333	-0.01322	0.112781	-0.14033	-0.03357	-0.14197	-0.00184	-0.03355	-0.0287			144	0.071341	0.051401	-0.00708	0.061514	0.38543	-0.04519	0.035925	0.166339	0.070103	-0.05112	-0.04301	0.045636	-0.01582
147	-0.0895	0.073241*	0.00603	-0.0538	-0.03545	-0.02357	0.030928	-0.03418	0.097302	0.002513	-0.03062	0.474421*	0.434397	0.408937	0.238299	0.637153	0.226897	0.25231*	-0.00349	0.001129	-0.04126	-0.02144	0.783932	-0.10159	0.084638	-0.00784	0.11339	-0.13988	-0.0329	-0.1428	-0.00253	-0.03276	-0.02917			147	0.084278	0.036409	0.005344	0.055372	0.390485	-0.04748	0.035113	0.197268	0.092824	-0.04252	-0.04318	0.039273	-0.01594
150	-0.07093	0.075098*	0.005234	-0.06137	-0.03268	-0.02696	0.032454	-0.03319	0.099516	0.00267	-0.03244	0.491336*	0.456102	0.404031	0.245458	0.632796	0.224084	0.265435*	-0.00845	0.002958	-0.04097	-0.01325	0.794457	-0.11093	0.08677	0.008342	0.11724	-0.13956	-0.0319	-0.14549	-0.0005	-0.02967	-0.02715			150	0.084952	0.042712	-0.00701	0.052336	0.445825	-0.04901	0.035818	0.221296	0.100523	-0.04167	-0.04611	0.040734	-0.0167
153	-0.07402	0.076623*	0.005217	-0.0634	-0.03695	-0.02915	0.041727	-0.03508	0.097328	0.006146	-0.03534	0.524099*	0.467532	0.411687	0.255812	0.609644	0.231444	0.273012*	-0.00479	0.001861	-0.04224	-0.00799	0.797854	-0.11614	0.084449	0.023101	0.11832	-0.13988	-0.02707	-0.14616	-0.00038	-0.0265	-0.0297			153	0.089741	0.04675	-0.01108	0.04491	0.463172	-0.05092	0.039535	0.235112	0.108952	-0.04145	-0.06048	0.043557	-0.0176
156	-0.07591	0.086601*	0.005146	-0.06293	-0.04557	-0.02882	0.046274	-0.03526	0.109361	0.009466	-0.03307	0.555098*	0.49552	0.419419	0.262029	0.586218	0.237909	0.292101*	-0.00801	0.004307	-0.04085	0.002195	0.771399	-0.1165	0.089645	0.03351	0.108959	-0.13675	-0.02221	-0.14855	0.0025	-0.02347	-0.02707			156	0.0978	0.061721	-0.00316	0.039392	0.481986	-0.05256	0.039962	0.231803	0.122302	-0.03263	-0.05366	0.04789	-0.01339
159	-0.09591	0.097592*	0.00861	-0.05776	-0.05448	-0.02988	0.048907	-0.03785	0.110273	0.008917	-0.03492	0.58394*	0.512904	0.414665	0.260037	0.572725	0.25644	0.298431*	-0.00304	0.003712	-0.04038	0.009707	0.774252	-0.11675	0.078021	0.028396	0.100982	-0.14319	-0.03107	-0.14853	0.010804	-0.02577	-0.01999			159	0.11157	0.079935	-0.0084	0.044389	0.484455	-0.05426	0.042525	0.228507	0.129671	-0.03537	-0.05563	0.065221	-0.01621
162	-0.09671	0.110837*	0.005128	-0.05903	-0.0528	-0.02692	0.045676	-0.03697	0.106131	0.006512	-0.03923	0.609695*	0.530865	0.401797	0.266123	0.557041	0.261144	0.296793*	0.001805	0.008398	-0.04069	0.00621	0.758502	-0.11093	0.071972	0.026467	0.101287	-0.13518	-0.03031	-0.15093	0.01534	-0.02152	-0.0151			162	0.10466	0.086585	-0.01061	0.054157	0.527273	-0.05369	0.043977	0.228531	0.132944	-0.04204	-0.05317	0.064775	-0.0204
165	-0.09896	0.113911*	0.01225	-0.07442	-0.0517	-0.03031	0.051958	-0.03602	0.111992	0.009597	-0.04254	0.630207*	0.544752	0.385702	0.261548	0.542876	0.270107	0.303515*	0.00434	0.020033	-0.04244	0.003963	0.7505	-0.11115	0.066792	0.020717	0.092618	-0.13841	-0.03049	-0.15111	0.012663	-0.01447	-0.01596			165	0.100734	0.070165	-0.00508	0.053637	0.530591	-0.05181	0.04622	0.218444	0.134898	-0.0463	-0.0467	0.067524	-0.01865
168	-0.10108	0.12485*	0.018913	-0.08839	-0.05676	-0.02772	0.055398	-0.03744	0.117982	0.011244	-0.04621	0.66652*	0.555704	0.385778	0.253382	0.531524	0.279333	0.302219*	-0.00623	0.020582	-0.04196	0.001273	0.733938	-0.10823	0.067108	0.021754	0.101758	-0.14204	-0.03211	-0.15401	0.017744	-0.01874	-0.01884			168	0.101042	0.077488	-0.00895	0.084035	0.568797	-0.0545	0.04701	0.204072	0.142432	-0.04716	-0.04609	0.069084	-0.01845
171	-0.10549	0.134099*	0.021811	-0.09449	-0.04794	-0.02745	0.053544	-0.0378	0.129938	0.011035	-0.0486	0.697612*	0.579437	0.385282	0.262226	0.500032	0.30099	0.305788*	-0.01226	0.022045	-0.04278	0.001427	0.729344	-0.10694	0.057253	0.024247	0.096717	-0.12482	-0.02332	-0.15451	0.016356	-0.01384	-0.01746			171	0.103599	0.068065	0.009556	0.074995	0.614007	-0.05515	0.050705	0.192873	0.151803	-0.04865	-0.04197	0.070024	-0.01677
174	-0.10448	0.136738*	0.023384	-0.09326	-0.04678	-0.02858	0.06192	-0.03866	0.119962	0.0131	-0.05124	0.711511*	0.598288	0.3849	0.26551	0.476507	0.305879	0.300655*	-0.01333	0.02449	-0.04409	-0.0003	0.718328	-0.10991	0.060175	0.020498	0.091566	-0.13291	-0.0276	-0.15407	0.018042	-0.0178	-0.01483			174	0.107842	0.072185	0.009875	0.060022	0.664928	-0.05827	0.048612	0.186403	0.153263	-0.04781	-0.041	0.077353	-0.01719
177	-0.1019	0.144359*	0.027713	-0.08949	-0.04539	-0.02147	0.070386	-0.03889	0.116967	0.012263	-0.0558	0.742208*	0.627992	0.384728	0.275514	0.450616	0.314395	0.305617*	-0.01007	0.024102	-0.04201	-0.00568	0.70885	-0.11615	0.051947	0.003829	0.071264	-0.14225	-0.02781	-0.15628	0.019926	-0.01894	-0.0144			177	0.117597	0.080323	0.023254	0.072254	0.703886	-0.05859	0.04936	0.193737	0.156159	-0.03532	-0.04419	0.076833	-0.01512
180	-0.10768	0.156439*	0.020503	-0.08659	-0.0383	-0.01935	0.074275	-0.04179	0.118243	0.015871	-0.05303	0.770539*	0.643067	0.379936	0.271377	0.455122	0.334239	0.313169*	-0.00781	0.02193	-0.04638	-0.00958	0.698721	-0.12038	0.044334	0.007396	0.044067	-0.15418	-0.02809	-0.16019	0.019975	-0.01743	-0.01508			180	0.125379	0.087931	0.012236	0.072618	0.724474	-0.05985	0.047865	0.200553	0.163505	-0.03861	-0.0438	0.078418	-0.02376
183	-0.10653	0.144577*	0.023065	-0.08468	-0.04441	-0.025	0.073108	-0.04314	0.127698	0.013178	-0.05687	0.785807*	0.662958	0.364567	0.27002	0.463686	0.353768	0.325317*	-0.01628	0.01841	-0.04818	-0.02055	0.668259	-0.12601	0.038665	-0.0112	0.033127	-0.1529	-0.03121	-0.16246	0.015538	-0.01699	-0.01976			183	0.133577	0.096314	0.012236	0.069703	0.764706	-0.06548	0.049595	0.205825	0.157313	-0.05002	-0.04674	0.079136	-0.02016
186	-0.11139	0.142732*	0.027572	-0.07838	-0.05197	-0.03031	0.082681	-0.04259	0.125275	0.014041	-0.06479	0.791306*	0.67226	0.351889	0.261854	0.451861	0.345436	0.321161*	-0.02486	0.011393	-0.04752	-0.02879	0.659871	-0.12926	0.026267	-0.02245	0.012077	-0.15154	-0.04093	-0.16488	0.017075	-0.01655	-0.01593			186	0.143074	0.091745	0.002558	0.064689	0.812849	-0.06666	0.051432	0.203825	0.143774	-0.05197	-0.05319	0.081216	-0.02198
189	-0.11344	0.132664*	0.029427	-0.08021	-0.05674	-0.03091	0.106044	-0.03837	0.119702	0.00978	-0.07555	0.808152*	0.669555	0.33652	0.256841	0.419921	0.338445	0.315051*	-0.0316	0.005609	-0.04849	-0.03728	0.640884	-0.12675	0.025572	-0.0351	-0.00684	-0.15878	-0.04354	-0.16923	0.014547	-0.01787	-0.01463			189	0.140745	0.101168	-0.00425	0.058929	0.855068	-0.06903	0.045686	0.181069	0.137676	-0.04965	-0.04958	0.066038	-0.02432
192	-0.11898	0.121187*	0.043494	-0.07727	-0.05954	-0.03064	0.112626	-0.04396	0.11082	0.002748	-0.08307	0.800704*	0.649169	0.302937	0.252922	0.396022	0.332478	0.301535*	-0.03477	-0.00118	-0.05028	-0.04109	0.61866	-0.14198	0.007679	-0.04172	-0.01858	-0.15645	-0.04421	-0.1675	0.017992	-0.02179	-0.01773			192	0.141359	0.109123	-0.00854	0.057385	0.871334	-0.07118	0.042397	0.164524	0.13358	-0.05311	-0.04527	0.067623	-0.03187
195	-0.12327	0.110606*	0.04664	-0.08224	-0.06502	-0.02995	0.113852	-0.04567	0.110664	-0.00454	-0.08393	0.774693*	0.648658	0.283501	0.236088	0.349245	0.324935	0.286846*	-0.03541	-0.0039	-0.05149	-0.04543	0.592675	-0.14473	-0.0008	-0.0331	-0.02528	-0.15325	-0.04546	-0.17102	0.018067	-0.02785	-0.01721			195	0.13097	0.139045	-0.01435	0.048848	0.85611	-0.06949	0.040667	0.136125	0.127599	-0.05567	-0.03899	0.063265	-0.03094
198	-0.12115	0.108262*	0.066026	-0.08418	-0.07053	-0.0329	0.116664	-0.04671	0.110664	-0.0047	-0.09006	0.76265*	0.642605	0.266547	0.217743	0.309015	0.314737	0.270543*	-0.04169	-0.00509	-0.05146	-0.04745	0.565653	-0.14764	-0.00393	-0.0439	-0.04024	-0.15928	-0.04704	-0.17352	0.012638	-0.03031	-0.02216			198	0.120878	0.159502	-0.01514	0.063596	0.854875	-0.07366	0.040239	0.108714	0.122961	-0.05335	-0.03703	0.059427	-0.03187
201	-0.12686	0.107904*	0.085995	-0.09953	-0.07479	-0.03237	0.121002	-0.04785	0.111836	-0.00441	-0.09515	0.73418*	0.631984	0.251349	0.200318	0.287257	0.309664	0.251479*	-0.04982	-0.0087	-0.05384	-0.0536	0.540725	-0.15264	-0.01851	-0.04616	-0.05833	-0.15883	-0.04701	-0.174	0.010432	-0.03342	-0.02434			201	0.108536	0.178818	-0.01778	0.058703	0.822361	-0.07643	0.036032	0.07676	0.127952	-0.05796	-0.03949	0.055614	-0.03245
204	-0.12674	0.092635*	0.087321	-0.09866	-0.07849	-0.02397	0.115857	-0.04676	0.10647	-0.00295	-0.10026	0.708842*	0.630549	0.237183	0.185892	0.2594	0.312503	0.243242*	-0.05471	-0.01112	-0.05579	-0.06032	0.508852	-0.15835	-0.03615	-0.05106	-0.067	-0.15661	-0.05759	-0.17621	0.011077	-0.03679	-0.02402			204	0.108556	0.238396	-0.01644	0.056569	0.820355	-0.07812	0.034302	0.048003	0.12362	-0.05941	-0.03761	0.054921	-0.03552
207	-0.12613	0.088651*	0.081224	-0.08693	-0.08198	-0.02177	0.110741	-0.04899	0.107955	-0.00379	-0.10807	0.671833*	0.615936	0.219809	0.175318	0.229451	0.316603	0.229555*	-0.06676	-0.01361	-0.05652	-0.07204	0.487964	-0.16028	-0.05545	-0.0587	-0.08012	-0.15496	-0.06233	-0.17736	0.01244	-0.03749	-0.02084			207	0.096799	0.265666	-0.0088	0.061844	0.783056	-0.08	0.035647	0.027742	0.11917	-0.05947	-0.03546	0.054698	-0.03732
210	-0.1304	0.088241*	0.08626	-0.07398	-0.08831	-0.02068	0.140118	-0.0501	0.104204	-0.00347	-0.11571	0.649929*	0.58107	0.204898	0.160213	0.213121	0.32094	0.210564*	-0.07007	-0.0148	-0.05645	-0.07719	0.468378	-0.16688	-0.08361	-0.06521	-0.09059	-0.16	-0.06763	-0.17781	0.008201	-0.03734	-0.02151			210	0.092903	0.313415	-0.01839	0.051468	0.771922	-0.08027	0.031952	0.018061	0.116957	-0.0621	-0.03207	0.057843	-0.03844
213	-0.13033	0.088523*	0.09697	-0.06467	-0.08822	-0.02775	0.164139	-0.0507	0.108944	-0.00556	-0.12174	0.630462*	0.539573	0.183953	0.148961	0.195595	0.316524	0.194188*	-0.07628	-0.0156	-0.05865	-0.08307	0.451828	-0.17137	-0.09701	-0.07613	-0.10314	-0.15904	-0.0649	-0.18056	0.005673	-0.03642	-0.02186			213	0.089949	0.287287	-0.02197	0.052232	0.742728	-0.08154	0.029154	0.004961	0.119853	-0.06013	-0.03386	0.061804	-0.04068
216	-0.12889	0.094454*	0.091385	-0.04969	-0.09342	-0.02965	0.161985	-0.05124	0.10548	-0.00264	-0.12619	0.599927*	0.508814	0.1653	0.134338	0.184591	0.294472	0.182407*	-0.08523	-0.01905	-0.05856	-0.09244	0.430597	-0.17553	-0.11124	-0.0795	-0.10912	-0.15071	-0.06437	-0.18103	-0.00275	-0.04596	-0.02479			216	0.087193	0.329099	-0.01627	0.045344	0.697576	-0.08095	0.026612	-0.00928	0.115592	-0.06028	-0.03295	0.059254	-0.03891
219	-0.12629	0.091828*	0.095008	-0.04424	-0.09609	-0.03403	0.151096	-0.05065	0.098135	0.000317	-0.13027	0.572733*	0.46712	0.147487	0.122013	0.159945	0.26966	0.174121*	-0.09017	-0.02056	-0.06008	-0.09974	0.405573	-0.18466	-0.1373	-0.08716	-0.11505	-0.14377	-0.06874	-0.18165	-0.00328	-0.0487	-0.02457			219	0.084179	0.443993	-0.00667	0.042897	0.669038	-0.08097	0.021123	-0.02481	0.102477	-0.06687	-0.03804	0.061705	-0.03837
222	-0.12931	0.093826*	0.096227	-0.0422	-0.09926	-0.03154	0.150079	-0.05116	0.087482	-0.00117	-0.1344	0.532336*	0.421186	0.132862	0.108221	0.148444	0.25368	0.157257*	-0.0959	-0.02129	-0.06096	-0.10873	0.381372	-0.19644	-0.1478	-0.09717	-0.12303	-0.14663	-0.0723	-0.18256	-0.0066	-0.05061	-0.0276			222	0.08524	0.486418	-0.01114	0.045031	0.649646	-0.08643	0.019243	-0.03812	0.095955	-0.06704	-0.03777	0.059824	-0.03832
225	-0.13075	0.091251*	0.093382	-0.0372	-0.10377	-0.0339	0.15334	-0.05308	0.083706	-0.00682	-0.13924	0.489224*	0.381537	0.117054	0.104456	0.135175	0.236306	0.149973*	-0.10035	-0.02445	-0.06239	-0.11465	0.356562	-0.20065	-0.16413	-0.10156	-0.12904	-0.14839	-0.07841	-0.18489	-0.00878	-0.05577	-0.03273			225	0.07949	0.532249	-0.01342	0.052752	0.626375	-0.08678	0.017214	-0.05417	0.086585	-0.06818	-0.04303	0.056159	-0.03993
228	-0.13073	0.089496*	0.091703	-0.0365	-0.10539	-0.03231	0.179874	-0.05406	0.079668	-0.0075	-0.14394	0.45565*	0.340189	0.112472	0.097385	0.12452	0.213518	0.136848*	-0.10396	-0.0277	-0.06121	-0.12126	0.326239	-0.20627	-0.17625	-0.11326	-0.13906	-0.15931	-0.08114	-0.18487	-0.01302	-0.05689	-0.04167			228	0.063956	0.561069	-0.02501	0.054001	0.586896	-0.08848	0.012515	-0.07189	0.078815	-0.07212	-0.04352	0.046181	-0.04195
231	-0.14111	0.073062*	0.084511	-0.04351	-0.09851	-0.0331	0.214127	-0.05077	0.077194	-0.00711	-0.14869	0.418826*	0.30026	0.099126	0.088454	0.108961	0.205633	0.133475*	-0.10743	-0.02966	-0.0638	-0.13219	0.297603	-0.21126	-0.1835	-0.12385	-0.14565	-0.16721	-0.0857	-0.18628	-0.01458	-0.06044	-0.04222			231	0.059545	0.575082	-0.02084	0.049178	0.571903	-0.08724	0.009738	-0.08181	0.068667	-0.06954	-0.04963	0.0468	-0.04022
234	-0.13703	0.057293*	0.071699	-0.04843	-0.10313	-0.03324	0.218195	-0.05513	0.077689	-0.00596	-0.15376	0.389358*	0.25624	0.081828	0.085039	0.105077	0.18734	0.128025*	-0.11343	-0.03247	-0.06781	-0.13569	0.277516	-0.2196	-0.19397	-0.13471	-0.15557	-0.16847	-0.08075	-0.18709	-0.02355	-0.06353	-0.0439			234	0.060169	0.575163	-0.0259	0.043418	0.553245	-0.09052	0.009226	-0.08205	0.056377	-0.06131	-0.04713	0.048484	-0.04117
237	-0.14401	0.048352*	0.059858	-0.04945	-0.10218	-0.0351	0.229354	-0.05191	0.073938	-0.01019	-0.15834	0.363765*	0.221506	0.065008	0.07707	0.102961	0.179875	0.119128*	-0.11636	-0.03259	-0.065	-0.14441	0.250825	-0.2293	-0.21167	-0.14711	-0.15842	-0.17092	-0.08459	-0.18725	-0.02883	-0.06975	-0.04497			237	0.054281	0.557541	-0.03577	0.049664	0.521985	-0.0905	0.008863	-0.08138	0.048772	-0.0579	-0.04967	0.048335	-0.04577
240	-0.14413	0.035594*	0.048849	-0.05707	-0.10639	-0.03001	0.234379	-0.05489	0.070396	-0.0133	-0.16359	0.338474*	0.192544	0.051204	0.0663	0.099675	0.166602	0.106663*	-0.12101	-0.03172	-0.06554	-0.1515	0.219316	-0.23864	-0.22082	-0.15297	-0.16152	-0.1678	-0.08447	-0.18988	-0.03086	-0.07165	-0.04865			240	0.047768	0.508201	-0.0393	0.033545	0.475444	-0.09149	0.005082	-0.08353	0.045782	-0.05059	-0.04199	0.046057	-0.04609
243	-0.14549	0.024911*	0.039606	-0.07059	-0.10765	-0.03407	0.216191	-0.05487	0.07149	-0.01484	-0.16706	0.306987*	0.164737	0.043491	0.05496	0.095991	0.157587	0.097497*	-0.12149	-0.03357	-0.06522	-0.15092	0.196237	-0.24354	-0.2398	-0.15246	-0.16573	-0.16721	-0.08383	-0.19061	-0.03074	-0.0761	-0.04928			243	0.042523	0.433122	-0.03822	0.039288	0.444012	-0.08972	0.002668	-0.08628	0.03561	-0.04777	-0.04176	0.053906	-0.04794
246	-0.14759	0.024283*	0.023454	-0.08157	-0.11249	-0.03088	0.213439	-0.05414	0.064041	-0.01782	-0.16967	0.286823*	0.136022	0.029897	0.044671	0.080855	0.144497	0.089358*	-0.12611	-0.03602	-0.06627	-0.15749	0.169236	-0.24691	-0.2516	-0.15975	-0.17296	-0.17284	-0.08792	-0.19049	-0.03664	-0.07964	-0.05			246	0.041611	0.446094	-0.03977	0.02841	0.405594	-0.09246	0.001707	-0.09348	0.035799	-0.04974	-0.04395	0.054599	-0.0457
249	-0.14941	0.022144*	0.010995	-0.08758	-0.10945	-0.02965	0.217328	-0.05585	0.059769	-0.02046	-0.17349	0.268168*	0.112883	0.022566	0.037973	0.075527	0.1379	0.085374*	-0.12981	-0.03576	-0.06604	-0.16166	0.148882	-0.256	-0.25768	-0.17581	-0.17689	-0.17546	-0.08804	-0.1927	-0.03872	-0.08578	-0.05459			249	0.033849	0.439506	-0.04853	0.020099	0.394885	-0.09434	0.000789	-0.10469	0.034669	-0.0525	-0.05278	0.047592	-0.04823
252	-0.15351	0.010654*	-0.00353	-0.09791	-0.11233	-0.03486	0.20943	-0.05771	0.056956	-0.02033	-0.1768	0.24703*	0.092349	0.018919	0.029413	0.057578	0.130935	0.076917*	-0.13028	-0.03256	-0.06813	-0.16616	0.124328	-0.26274	-0.26205	-0.1781	-0.18138	-0.17311	-0.0913	-0.19542	-0.04576	-0.08727	-0.05596			252	0.035376	0.393797	-0.05323	0.022163	0.368894	-0.09338	0.003074	-0.11435	0.03109	-0.06267	-0.05729	0.043631	-0.05089
255	-0.15276	0.009809*	-0.01571	-0.10593	-0.11746	-0.0327	0.199618	-0.05668	0.054378	-0.0208	-0.18287	0.235568*	0.072029	0.010175	0.023262	0.055238	0.126046	0.063499*	-0.132	-0.03069	-0.06847	-0.17159	0.101858	-0.2726	-0.27382	-0.17617	-0.18421	-0.17068	-0.0931	-0.19617	-0.05186	-0.09298	-0.05979			255	0.033691	0.375298	-0.05021	0.023187	0.350736	-0.093	0.000533	-0.11757	0.027605	-0.06914	-0.0602	0.048979	-0.05137
258	-0.1541	-0.00137*	-0.02686	-0.11448	-0.11766	-0.03732	0.196567	-0.05797	0.052372	-0.02235	-0.1813	0.223293*	0.058818	0.006987	0.015468	0.048392	0.118739	0.052916*	-0.13277	-0.03174	-0.06881	-0.17734	0.082978	-0.28094	-0.2855	-0.17795	-0.18745	-0.17183	-0.09454	-0.19761	-0.0529	-0.09408	-0.06122			258	0.030727	0.341297	-0.05464	0.014113	0.338619	-0.09491	-0.00171	-0.12645	0.024238	-0.07253	-0.06429	0.054352	-0.0515
261	-0.15743	-0.0144*	-0.03576	-0.11793	-0.1242	-0.03573	0.18831	-0.05992	0.046407	-0.0196	-0.18325	0.205984*	0.04597	-0.00092	0.004194	0.043911	0.110775	0.043433*	-0.13602	-0.03709	-0.06885	-0.17788	0.059098	-0.28826	-0.30011	-0.17986	-0.1865	-0.17821	-0.09968	-0.19882	-0.05459	-0.09767	-0.06232			261	0.028228	0.311375	-0.05572	0.005559	0.31585	-0.09531	-0.00365	-0.13901	0.022708	-0.07678	-0.07286	0.051282	-0.05332
264	-0.16245	-0.01584*	-0.04404	-0.12642	-0.12833	-0.03124	0.171319	-0.05717	0.042995	-0.02026	-0.18724	0.201413*	0.03177	-0.01516	-0.00123	0.03943	0.103889	0.040646*	-0.13659	-0.0399	-0.06969	-0.18262	0.035495	-0.29074	-0.31344	-0.18334	-0.18706	-0.18339	-0.10118	-0.19834	-0.05853	-0.09938	-0.06503			264	0.019564	0.268134	-0.05551	-0.00348	0.311798	-0.0944	-0.00692	-0.15775	0.018046	-0.0785	-0.07249	0.048632	-0.05259
267	-0.16198	-0.02045*	-0.05566	-0.12168	-0.12703	-0.02795	0.159113	-0.05888	0.041302	-0.02324	-0.18922	0.188187*	0.014551	-0.02221	-0.00603	0.027032	0.097581	0.034658*	-0.13926	-0.04004	-0.07003	-0.18819	0.013271	-0.29476	-0.32451	-0.18414	-0.18711	-0.1809	-0.10278	-0.19993	-0.06247	-0.10327	-0.06613			267	0.019019	0.252001	-0.06023	-0.01302	0.287369	-0.09798	-0.0069	-0.17052	0.017316	-0.08205	-0.07103	0.04222	-0.05442
270	-0.16342	-0.01545*	-0.05474	-0.12455	-0.12911	-0.02702	0.155942	-0.05984	0.041354	-0.02585	-0.19305	0.181644*	0.002924	-0.0261	-0.01376	0.027132	0.088303	0.031407*	-0.13743	-0.0396	-0.06844	-0.19002	-0.00495	-0.29499	-0.32249	-0.18194	-0.18559	-0.18106	-0.10289	-0.20053	-0.06527	-0.10619	-0.06893			270	0.016372	0.223629	-0.0648	-0.01351	0.284436	-0.09421	-0.00508	-0.17839	0.01508	-0.08419	-0.07169	0.037045	-0.05529
273	-0.15151	-0.01821*	-0.05213	-0.13143	-0.12666	-0.02294	0.154477	-0.05792	0.042058	-0.02441	-0.19496	0.173522*	-0.00054	-0.03492	-0.017	0.021755	0.082205	0.029916*	-0.13556	-0.0362	-0.06459	-0.19094	-0.02047	-0.3008	-0.32524	-0.18472	-0.19005	-0.1852	-0.10197	-0.20086	-0.06413	-0.10562	-0.06788			273	0.02122	0.20878	-0.06753	-0.01922	0.286597	-0.09464	-0.00442	-0.18146	0.011854	-0.07901	-0.06917	0.041576	-0.05264
276	-0.15066	-0.02206*	-0.05605	-0.14274	-0.12805	-0.02031	0.148135	-0.0579	0.040417	-0.03055	-0.19482	0.156491*	-0.00628	-0.03357	-0.0182	0.01802	0.077658	0.024417*	-0.13839	-0.03709	-0.06266	-0.19334	-0.04197	-0.30145	-0.33352	-0.19091	-0.1921	-0.18931	-0.10243	-0.19931	-0.06718	-0.10697	-0.06981			276	0.024005	0.20311	-0.06457	-0.02078	0.293139	-0.09593	-0.00596	-0.18141	0.009829	-0.08279	-0.06921	0.044423	-0.0505
279	-0.15432	-0.02018*	-0.0595	-0.14114	-0.12797	-0.02111	0.13578	-0.05595	0.041407	-0.03048	-0.19119	0.153289*	-0.01164	-0.03645	-0.01973	0.021058	0.072191	0.025224*	-0.13529	-0.03572	-0.06377	-0.19469	-0.05945	-0.30393	-0.33795	-0.19047	-0.19171	-0.19454	-0.10523	-0.20158	-0.06782	-0.10846	-0.06896			279	0.023351	0.194401	-0.06255	-0.01906	0.266414	-0.09351	-0.00562	-0.18435	0.00771	-0.08211	-0.06829	0.040586	-0.05201
282	-0.145	-0.02065*	-0.06049	-0.14576	-0.12379	-0.0222	0.125728	-0.05435	0.041407	-0.03322	-0.18942	0.14779*	-0.01263	-0.04468	-0.02164	0.021307	0.062965	0.0208*	-0.13608	-0.03231	-0.06033	-0.19887	-0.07648	-0.30186	-0.33265	-0.1866	-0.19473	-0.19545	-0.10481	-0.19914	-0.06961	-0.10895	-0.0655			282	0.030013	0.213349	-0.05045	-0.00957	0.265392	-0.09515	-0.0057	-0.18359	0.002507	-0.08203	-0.07314	0.036178	-0.05413
285	-0.15019	-0.01595*	-0.06211	-0.14204	-0.12701	-0.02051	0.11451	-0.05748	0.038724	-0.03283	-0.18957	0.145655*	-0.02043	-0.04575	-0.02361	0.021506	0.063517	0.015032*	-0.13622	-0.0343	-0.06019	-0.2007	-0.09342	-0.30271	-0.33209	-0.18918	-0.196	-0.1923	-0.10622	-0.19967	-0.07156	-0.11181	-0.06963			285	0.025106	0.199235	-0.05472	-0.01897	0.255802	-0.09486	-0.00701	-0.18041	0.002201	-0.08325	-0.07167	0.03442	-0.05361
288	-0.1508	-0.01745*	-0.0625	-0.13919	-0.12655	-0.01762	0.104429	-0.05738	0.03427	-0.03461	-0.18681	0.138787*	-0.02206	-0.04668	-0.02693	0.018145	0.059417	0.011879*	-0.13757	-0.03412	-0.05756	-0.20199	-0.11045	-0.30266	-0.33522	-0.19191	-0.19695	-0.19532	-0.10548	-0.20029	-0.07233	-0.11289	-0.06973			288	0.029448	0.222385	-0.05336	-0.02461	0.252965	-0.09359	-0.00652	-0.17956	0.002648	-0.08679	-0.07474	0.035782	-0.05076
291	-0.15293	-0.01914*	-0.06673	-0.13291	-0.1297	-0.02054	0.092284	-0.05805	0.036302	-0.03625	-0.18791	0.133265*	-0.03057	-0.05189	-0.02915	0.013415	0.052741	0.006281*	-0.13768	-0.03656	-0.05994	-0.20293	-0.12891	-0.30489	-0.34002	-0.1989	-0.1985	-0.19847	-0.10856	-0.20041	-0.07206	-0.11488	-0.06775			291	0.026543	0.243475	-0.05574	-0.02291	0.227784	-0.09434	-0.00931	-0.18536	0.002978	-0.09086	-0.07303	0.028404	-0.0542
294	-0.15288	-0.02433*	-0.06969	-0.12673	-0.12929	-0.02137	0.084835	-0.05963	0.035286	-0.03678	-0.18769	0.131478*	-0.03414	-0.05083	-0.03563	0.015755	0.053319	-0.00193*	-0.13818	-0.03551	-0.0586	-0.2041	-0.14907	-0.31024	-0.34721	-0.20365	-0.19695	-0.19684	-0.10699	-0.20146	-0.07583	-0.11792	-0.06773			294	0.022697	0.231441	-0.05094	-0.02814	0.207794	-0.09289	-0.01239	-0.19179	0.000976	-0.09598	-0.07929	0.027884	-0.05395
297	-0.15868	-0.02708*	-0.07351	-0.12071	-0.12512	-0.0242	0.074843	-0.05932	0.033384	-0.03806	-0.18828	0.12468*	-0.03981	-0.05501	-0.03768	0.013639	0.053109	-0.00601*	-0.1367	-0.03554	-0.0611	-0.20664	-0.15768	-0.31443	-0.35408	-0.20663	-0.20334	-0.19938	-0.10812	-0.20164	-0.07776	-0.12003	-0.06883			297	0.018117	0.221018	-0.05579	-0.03584	0.186955	-0.09437	-0.01248	-0.19442	-0.00041	-0.09966	-0.07959	0.027463	-0.05074
300	-0.16052	-0.03187*	-0.07604	-0.12176	-0.12992	-0.02357	0.069698	-0.06124	0.02854	-0.03957	-0.19049	0.11802*	-0.04872	-0.0618	-0.04064	0.005573	0.049876	-0.00846*	-0.13791	-0.03787	-0.05967	-0.21032	-0.16729	-0.32412	-0.35828	-0.21338	-0.20027	-0.19932	-0.10949	-0.204	-0.07843	-0.11994	-0.06881			300	0.015292	0.272397	-0.06015	-0.04313	0.175609	-0.09623	-0.01288	-0.19536	-3.6e-05	-0.10114	-0.08326	0.03244	-0.05135
303	-0.16309	-0.03723*	-0.07927	-0.12142	-0.12917	-0.023	0.064164	-0.06093	0.026274	-0.04007	-0.19235	0.113705*	-0.05505	-0.06308	-0.04524	0.006668	0.048772	-0.01083*	-0.14081	-0.03746	-0.05956	-0.21188	-0.17757	-0.32798	-0.3566	-0.21702	-0.20041	-0.20108	-0.11092	-0.20255	-0.07895	-0.12134	-0.07018			303	0.014459	0.328243	-0.06468	-0.04408	0.163645	-0.09768	-0.01476	-0.19948	0.001683	-0.10331	-0.08871	0.032242	-0.05344
306	-0.16158	-0.04543*	-0.08316	-0.12314	-0.13471	-0.02118	0.056505	-0.05896	0.021559	-0.04517	-0.19203	0.113241*	-0.05944	-0.06276	-0.04517	-0.00102	0.047957	-0.02063*	-0.14099	-0.04072	-0.06019	-0.21488	-0.18976	-0.33309	-0.36049	-0.21988	-0.20077	-0.20175	-0.11115	-0.20494	-0.08183	-0.12406	-0.07088			306	0.01092	0.330854	-0.06897	-0.04765	0.148672	-0.09666	-0.01636	-0.19989	-0.00244	-0.0955	-0.09346	0.029048	-0.05169
309	-0.16498	-0.04909*	-0.08708	-0.12634	-0.13506	-0.02214	0.050582	-0.06036	0.020908	-0.04543	-0.19238	0.106326*	-0.06704	-0.06228	-0.05007	-0.00336	0.048062	-0.02063*	-0.13985	-0.03963	-0.06264	-0.21736	-0.20302	-0.33264	-0.36392	-0.21724	-0.20088	-0.20493	-0.11187	-0.20561	-0.08259	-0.1278	-0.06981			309	0.010989	0.338992	-0.07216	-0.04724	0.150293	-0.09663	-0.01371	-0.20232	-0.0038	-0.08636	-0.10414	0.026349	-0.05213
312	-0.16432	-0.0535*	-0.08922	-0.13268	-0.13462	-0.02084	0.048129	-0.06041	0.01648	-0.04755	-0.19526	0.106721*	-0.06582	-0.06514	-0.04915	0.00159	0.042359	-0.02234*	-0.14131	-0.03942	-0.05985	-0.21714	-0.21359	-0.3373	-0.36145	-0.22541	-0.20404	-0.20413	-0.11467	-0.20794	-0.08329	-0.12787	-0.06963			312	0.013002	0.389371	-0.07742	-0.05189	0.142459	-0.09634	-0.01542	-0.20324	-0.00168	-0.08625	-0.10797	0.019317	-0.05534
315	-0.15679	-0.05857*	-0.0917	-0.13368	-0.13731	-0.02214	0.041667	-0.06077	0.01424	-0.04859	-0.19374	0.097486*	-0.07316	-0.07263	-0.05539	-0.00319	0.035288	-0.02525*	-0.14321	-0.04013	-0.06126	-0.22022	-0.2243	-0.34128	-0.36269	-0.22823	-0.20149	-0.20509	-0.11668	-0.20758	-0.08537	-0.12922	-0.07148			315	0.014588	0.423699	-0.07776	-0.05395	0.141822	-0.09757	-0.01534	-0.20587	-0.00564	-0.0981	-0.09982	0.018228	-0.05788
318	-0.16007	-0.06251*	-0.09265	-0.13785	-0.13996	-0.02211	0.038915	-0.06266	0.013876	-0.05212	-0.1919	0.096302*	-0.07477	-0.07398	-0.05699	-0.00911	0.031924	-0.02755*	-0.14549	-0.03931	-0.06065	-0.22129	-0.2317	-0.34551	-0.36662	-0.22654	-0.20066	-0.20354	-0.11435	-0.20869	-0.0854	-0.12942	-0.07306			318	0.008045	0.42684	-0.07712	-0.06247	0.147418	-0.09873	-0.01937	-0.2091	-0.00811	-0.10156	-0.09607	0.013325	-0.05795
321	-0.16672	-0.06769*	-0.097	-0.14816	-0.14176	-0.02347	0.036851	-0.06186	0.012808	-0.05649	-0.19276	0.095235*	-0.07799	-0.07668	-0.05848	-0.00742	0.029348	-0.03085*	-0.14716	-0.0431	-0.06201	-0.22298	-0.24106	-0.34798	-0.37409	-0.2229	-0.19636	-0.20704	-0.12103	-0.20899	-0.08879	-0.13218	-0.07481			321	0.008085	0.42584	-0.07982	-0.06844	0.139082	-0.09903	-0.02153	-0.21318	-0.00661	-0.10889	-0.1061	0.010627	-0.05666
324	-0.17014	-0.0698*	-0.0974	-0.14915	-0.14402	-0.025	0.031676	-0.06395	0.013928	-0.058	-0.19504	0.093216*	-0.08388	-0.08013	-0.05955	-0.00807	0.028087	-0.03212*	-0.14446	-0.04056	-0.06269	-0.22519	-0.24741	-0.34836	-0.38028	-0.22105	-0.19603	-0.20541	-0.12665	-0.20917	-0.08735	-0.13393	-0.07516			324	0.00403	0.450908	-0.07416	-0.06875	0.133891	-0.09924	-0.0223	-0.21097	-0.00894	-0.11173	-0.11002	0.007433	-0.0568
327	-0.17257	-0.07559*	-0.10044	-0.14262	-0.14479	-0.02543	0.023808	-0.06401	0.009865	-0.05779	-0.19889	0.08774*	-0.08802	-0.08023	-0.06144	-0.0132	0.022699	-0.03666*	-0.14522	-0.04061	-0.06321	-0.22758	-0.25352	-0.35044	-0.38041	-0.22843	-0.19767	-0.20325	-0.12957	-0.2105	-0.08869	-0.13687	-0.07562			327	-0.00284	0.458454	-0.07265	-0.07607	0.12899	-0.09803	-0.02557	-0.21214	-0.00948	-0.10493	-0.10944	0.003471	-0.05724
330	-0.17533	-0.08066*	-0.10536	-0.1285	-0.14686	-0.0226	0.020039	-0.06344	0.008406	-0.05662	-0.19978	0.086209*	-0.09015	-0.07629	-0.06551	-0.01723	0.019387	-0.03356*	-0.14677	-0.04082	-0.06008	-0.22681	-0.25774	-0.35297	-0.37949	-0.22849	-0.19556	-0.19839	-0.13013	-0.21092	-0.09134	-0.13748	-0.07584			330	-0.00834	0.468449	-0.07435	-0.07833	0.121079	-0.10153	-0.02832	-0.21034	-0.00896	-0.10858	-0.1113	0.000673	-0.06065
333	-0.17517	-0.07758*	-0.09408	-0.1199	-0.14582	-0.01579	0.015133	-0.06183	0.006869	-0.05886	-0.20085	0.079457*	-0.09214	-0.07729	-0.06984	-0.02196	0.017968	-0.03718*	-0.14698	-0.03976	-0.06375	-0.22792	-0.26245	-0.34038	-0.37215	-0.206	-0.19229	-0.1851	-0.13207	-0.2114	-0.09224	-0.13833	-0.07414			333	-0.01047	0.487642	-0.07729	-0.08395	0.120134	-0.09642	-0.02696	-0.20937	-0.00863	-0.10941	-0.11292	0.00825	-0.05585
336	-0.17788	-0.05657*	-0.08461	-0.10993	-0.14354	-0.01423	0.018962	-0.06336	0.007911	-0.05628	-0.20402	0.078645*	-0.09196	-0.08271	-0.07019	-0.02248	0.013972	-0.03945*	-0.1462	-0.0383	-0.05761	-0.23	-0.26534	-0.3209	-0.35106	-0.17575	-0.17335	-0.16371	-0.13392	-0.211	-0.09172	-0.13825	-0.07364			336	-0.0115	0.49631	-0.07844	-0.08699	0.111123	-0.08592	-0.00722	-0.20713	-0.00166	-0.11002	-0.12126	0.006814	-0.05607
339	-0.29554	-0.00351*	-0.05365	-0.10284	-0.12639	-0.01383	0.021475	-0.06269	0.00851	-0.05986	-0.21032	0.0931*	-0.08652	-0.07647	-0.0675	-0.01076	0.014919	-0.04013*	-0.13643	-0.02891	-0.02675	-0.23148	-0.27021	-0.29628	-0.32	-0.1403	-0.14635	-0.1438	-0.12677	-0.19886	-0.08225	-0.12811	-0.05521			339	-0.01109	0.505835	-0.08212	-0.08924	0.104601	-0.06077	0.041756	-0.20441	0.036576	-0.1116	-0.12933	0.004437	-0.05746
342	-0.27148	0.136033*	0.031848	-0.08747	-0.08341	-0.01466	0.020996	-0.06478	0.00825	-0.06035	-0.20651	0.164148*	-0.04124	-0.05046	-0.04504	0.02285	0.041176	-0.0242*	-0.11113	-0.00219	0.052535	-0.22466	-0.27461	-0.26235	-0.28787	-0.09188	-0.11131	-0.11188	-0.09491	-0.15834	-0.03741	-0.08873	0.015238			342	-0.00898	0.514484	-0.08888	-0.0899	0.096323	-0.00066	0.15464	-0.19189	0.138406	-0.11027	-0.132	0.004932	-0.058
345	-0.17491	0.43238*	0.197046	-0.04362	0.008062	-0.01556	0.019411	-0.06499	0.00489	-0.0625	-0.19105	0.348753*	0.08623	0.01764	0.012141	0.119964	0.123444	0.022779*	-0.05843	0.054938	0.201536	-0.1972	-0.25996	-0.21921	-0.2368	-0.03546	-0.06154	-0.06831	-0.01143	-0.05547	0.073937	0.011062	0.172411			345	-0.00839	0.541162	-0.08407	-0.08562	0.110814	0.117473	0.318017	-0.15091	0.312236	-0.11466	-0.13209	0.008076	-0.05934
348	-0.14156	0.847189*	0.368376	0.02567	0.131273	-0.01583	0.019381	-0.06639	0.00588	-0.06313	-0.16178	0.677796*	0.310287	0.1632	0.131995	0.324076	0.298835	0.124847*	0.026374	0.125776	0.36226	-0.12258	-0.22062	-0.16894	-0.17942	0.031945	-0.01238	-0.01859	0.139479	0.13202	0.245739	0.195365	0.376725			348	0.011634	0.590155	-0.05613	-0.06402	0.180162	0.246776	0.450081	-0.09022	0.465959	-0.11412	-0.13319	0.007061	-0.05797
351	-0.04701	1.264022*	0.483049	0.097612	0.24784	-0.0149	0.019949	-0.06569	0.001478	-0.066	-0.10517	1.015495*	0.599229	0.374667	0.309161	0.600707	0.581175	0.300704*	0.119419	0.194214	0.484145	-0.0067	-0.14413	-0.08919	-0.08825	0.140588	0.051988	0.070862	0.333214	0.36597	0.397214	0.410919	0.510966			351	0.072799	0.681858	0.019787	-0.00655	0.345121	0.331928	0.517641	-0.01909	0.552415	-0.11757	-0.13999	0.006888	-0.05829
354	0.156905	1.574805*	0.531382	0.165284	0.334642	-0.0128	0.019052	-0.06616	-0.00014	-0.06582	-0.04261	1.253745*	0.838641	0.570363	0.474724	0.84231	0.857994	0.485237*	0.197349	0.225667	0.543524	0.138175	-0.04329	0.056799	0.06466	0.311851	0.165459	0.221276	0.505523	0.5572	0.495521	0.584645	0.581465			354	0.159699	0.882661	0.142748	0.100466	0.546916	0.369864	0.545728	0.050806	0.591852	-0.11899	-0.14389	0.007012	-0.05934
357	0.34028	1.776874*	0.544866	0.215297	0.38694	-0.01171	0.017227	-0.06442	-0.00081	-0.06438	0.009464	1.371756*	0.985165	0.708534	0.602328	1.00159	1.05399	0.623552*	0.2516	0.237554	0.555994	0.270986	0.057303	0.211214	0.221928	0.480894	0.273309	0.378817	0.629913	0.667678	0.545418	0.698257	0.613561			357	0.246123	1.00433	0.267028	0.212619	0.731382	0.385253	0.548569	0.09959	0.605885	-0.11759	-0.14527	0.010949	-0.05809
360	0.682874	1.883308*	0.534969	0.256506	0.420892	-0.01088	0.015582	-0.06414	-0.0017	-0.06318	0.044955	1.41691*	1.08262	0.784731	0.673562	1.07943	1.1662	0.723224*	0.285804	0.236228	0.538899	0.373364	0.148465	0.332167	0.342366	0.605042	0.347285	0.50051	0.697823	0.728878	0.569164	0.762137	0.61982			360	0.303016	0.96078	0.369762	0.300099	0.857094	0.386033	0.544019	0.126037	0.608216	-0.117	-0.13778	0.014464	-0.05965
363	0.91569	1.931715*	0.514346	0.278448	0.441893	-0.00171	0.018424	-0.06419	-0.00165	-0.063	0.065839	1.438419*	1.12313	0.823833	0.711653	1.10667	1.21514	0.788312*	0.298454	0.227793	0.498814	0.448251	0.229531	0.408567	0.42479	0.688189	0.383678	0.585873	0.737204	0.768697	0.584037	0.794526	0.614137			363	0.342153	0.911339	0.446568	0.371045	0.926751	0.387055	0.53838	0.143077	0.607133	-0.10012	-0.13843	0.016346	-0.05994
366	1.02863	1.949943*	0.495331	0.295102	0.457087	0.009558	0.02668	-0.06056	0.010724	-0.05923	0.080289	1.444985*	1.15999	0.83229	0.72794	1.11478	1.23054	0.837806*	0.304094	0.216661	0.453855	0.489211	0.290231	0.452621	0.472106	0.742893	0.398219	0.652072	0.764739	0.800907	0.59358	0.812199	0.605725			366	0.365648	0.880744	0.501529	0.412183	0.968333	0.385764	0.525266	0.149213	0.6012	-0.09095	-0.13097	0.028751	-0.05374
369	1.1002	1.953555*	0.477023	0.308704	0.460757	0.038994	0.050552	-0.05119	0.034062	-0.0465	0.089136	1.450925*	1.18803	0.825933	0.737025	1.11088	1.23086	0.878232*	0.306126	0.202832	0.406289	0.518489	0.341593	0.47446	0.494122	0.778143	0.387057	0.678151	0.777696	0.824016	0.596108	0.818703	0.585121			369	0.372458	0.831283	0.511037	0.437965	0.973968	0.380356	0.513625	0.149287	0.594301	-0.05512	-0.10271	0.076536	-0.03406
372	1.11735	1.955374*	0.463751	0.322357	0.459777	0.085874	0.095873	-0.03299	0.083237	-0.02559	0.094772	1.453246*	1.20521	0.820988	0.741666	1.09544	1.23335	0.905998*	0.304824	0.1909	0.355753	0.537835	0.380784	0.485774	0.512631	0.804402	0.373154	0.693552	0.789566	0.836951	0.600471	0.8249	0.571927			372	0.378208	0.809968	0.522587	0.460243	0.974315	0.378769	0.503864	0.1442	0.589145	0.012909	-0.04999	0.147917	-0.00333
375	1.12048	1.944217*	0.451363	0.331752	0.450995	0.152256	0.157408	-0.00603	0.15463	0.006748	0.101706	1.454591*	1.21645	0.801781	0.742454	1.07893	1.2247	0.923962*	0.299961	0.179768	0.310023	0.549209	0.408704	0.491689	0.522865	0.830062	0.356619	0.702521	0.794494	0.848019	0.601809	0.822929	0.554352			375	0.379447	0.798995	0.527202	0.475755	0.972231	0.374491	0.490215	0.138706	0.579209	0.107559	0.025202	0.236333	0.04045
378	1.10163	1.920904*	0.442722	0.340757	0.442712	0.226314	0.231926	0.029937	0.236831	0.041227	0.105893	1.454522*	1.2334	0.780741	0.741819	1.06547	1.22013	0.942611*	0.296148	0.17147	0.267286	0.560851	0.425393	0.491414	0.530209	0.850462	0.34266	0.705884	0.794448	0.857874	0.599677	0.812221	0.536226			378	0.372171	0.786451	0.522587	0.474488	0.959129	0.373065	0.475499	0.127433	0.574053	0.205708	0.096195	0.325962	0.089735
381	1.0651	1.899717*	0.437632	0.345429	0.427233	0.309076	0.305457	0.070798	0.314527	0.077249	0.110629	1.461274*	1.2602	0.749201	0.736237	1.04809	1.20996	0.957374*	0.285827	0.164818	0.226952	0.566538	0.437873	0.499238	0.540475	0.867823	0.327289	0.712371	0.796623	0.865842	0.599901	0.803943	0.520905			381	0.366104	0.778333	0.512909	0.468138	0.936302	0.372635	0.461914	0.115147	0.569085	0.303508	0.168194	0.397838	0.147614
384	1.01825	1.871524*	0.43074	0.34602	0.414711	0.388283	0.365048	0.116812	0.382274	0.116773	0.11155	1.462063*	1.27214	0.717126	0.735536	1.03258	1.19966	0.96522*	0.274137	0.156063	0.192649	0.573704	0.44719	0.496212	0.547929	0.885839	0.319395	0.712905	0.789172	0.878639	0.59824	0.787277	0.502529			384	0.357469	0.766687	0.494914	0.458803	0.919399	0.370536	0.449675	0.103171	0.563457	0.388577	0.227461	0.456518	0.200162
387	0.961946	1.854064*	0.423442	0.348783	0.399641	0.461642	0.412942	0.165234	0.439836	0.155199	0.11127	1.462272*	1.27614	0.692325	0.729188	1.00973	1.20218	0.976292*	0.264387	0.155538	0.165555	0.629629	0.460194	0.500012	0.555825	0.906385	0.307624	0.719017	0.785655	0.885653	0.595414	0.773437	0.488984			387	0.351412	0.759466	0.477005	0.447734	0.89472	0.368707	0.434938	0.090984	0.558254	0.461593	0.274889	0.500144	0.246792
390	0.89538	1.842587*	0.415507	0.350981	0.384268	0.525234	0.444651	0.212154	0.488308	0.186359	0.110823	1.464801*	1.28545	0.666359	0.729429	0.989936	1.19763	0.980373*	0.251555	0.151515	0.146942	0.579179	0.467353	0.49996	0.563027	0.932317	0.298955	0.721366	0.779987	0.890104	0.590729	0.75364	0.476066			390	0.340954	0.747881	0.450333	0.433558	0.872144	0.365801	0.421332	0.079266	0.552603	0.521857	0.305426	0.528196	0.286507
393	0.824545	1.826601*	0.415966	0.349197	0.372548	0.581848	0.467417	0.258219	0.524955	0.20965	0.109901	1.46965*	1.29055	0.638255	0.725291	0.968103	1.19353	0.980251*	0.240161	0.150212	0.131094	0.578334	0.473272	0.501766	0.568997	0.951607	0.286991	0.724676	0.769088	0.894157	0.58716	0.734019	0.45759			393	0.330684	0.738234	0.420491	0.421743	0.848353	0.36564	0.408602	0.067784	0.547918	0.563308	0.339244	0.535005	0.320451
396	0.766023	1.809282*	0.411884	0.348959	0.356302	0.625838	0.484558	0.297863	0.547172	0.230745	0.110327	1.466007*	1.29378	0.620576	0.720147	0.946868	1.1846	0.981376*	0.232694	0.149823	0.120415	0.581849	0.478027	0.502007	0.577146	0.976193	0.289068	0.732497	0.761129	0.897535	0.583318	0.710543	0.442018			396	0.323477	0.730952	0.394924	0.411575	0.833206	0.365101	0.395786	0.058918	0.545187	0.599576	0.352164	0.52468	0.336302
399	0.690541	1.792681*	0.405699	0.342854	0.347325	0.660225	0.490661	0.32904	0.55918	0.240443	0.10773	1.47146*	1.30066	0.601655	0.715156	0.934943	1.17842	0.977612*	0.225365	0.153503	0.115291	0.579006	0.487846	0.5018	0.580131	0.994974	0.268573	0.740718	0.748773	0.902761	0.577195	0.692783	0.427422			399	0.314128	0.727138	0.377972	0.402397	0.8202	0.364133	0.383013	0.054004	0.536428	0.628012	0.356825	0.514455	0.340466
402	0.615719	1.777874*	0.40372	0.344224	0.33409	0.687635	0.494699	0.359724	0.568192	0.241123	0.108096	1.47211*	1.30891	0.587412	0.712025	0.918886	1.17361	0.977489*	0.223835	0.156246	0.106608	0.582695	0.491767	0.503365	0.584458	1.01541	0.263698	0.752143	0.738245	0.908146	0.573056	0.672416	0.416582			402	0.308983	0.719917	0.356383	0.393843	0.806713	0.362034	0.375046	0.047682	0.535016	0.649843	0.354047	0.494424	0.342146
405	0.540402	1.772929*	0.40068	0.338911	0.319002	0.706241	0.493682	0.379818	0.570275	0.235738	0.111264	1.47805*	1.31491	0.564941	0.707954	0.906339	1.16628	0.9792*	0.219291	0.157595	0.104658	0.582868	0.496234	0.504792	0.586985	1.03914	0.253174	0.752463	0.724386	0.913352	0.566165	0.650079	0.399508			405	0.300448	0.71231	0.33288	0.385533	0.793418	0.362357	0.361504	0.040756	0.532284	0.660474	0.34508	0.457013	0.33097
408	0.455225	1.778988*	0.405292	0.33503	0.30835	0.71953	0.486622	0.395044	0.570432	0.227347	0.110348	1.479952*	1.34117	0.547013	0.705852	0.893419	1.16144	0.9803*	0.218994	0.162898	0.102549	0.585403	0.501491	0.505807	0.590444	1.06311	0.25237	0.753478	0.714506	0.914325	0.562249	0.632363	0.38674			408	0.293707	0.698542	0.303145	0.37226	0.775743	0.357407	0.351252	0.034891	0.526634	0.677404	0.331097	0.425965	0.319404
411	0.383824	1.780333*	0.401458	0.334439	0.296505	0.731857	0.480041	0.405919	0.570562	0.214957	0.110235	1.485359*	1.35905	0.536417	0.70294	0.88132	1.15723	0.978589*	0.219223	0.170327	0.101688	0.587959	0.505743	0.506185	0.590144	1.08201	0.253506	0.750088	0.701664	0.917167	0.560811	0.614822	0.375048			411	0.28767	0.694197	0.276387	0.365614	0.764918	0.355793	0.34117	0.025988	0.526398	0.684732	0.325598	0.392168	0.308665
414	0.304048	1.781652*	0.400185	0.3315	0.290413	0.740163	0.472113	0.413635	0.569468	0.206565	0.110903	1.486125*	1.36701	0.524217	0.700686	0.870167	1.14856	0.981033*	0.219748	0.176522	0.099489	0.591647	0.509793	0.509246	0.589638	1.10123	0.258436	0.74555	0.686416	0.920247	0.553895	0.597937	0.359125			414	0.278906	0.685692	0.247396	0.354614	0.748382	0.356142	0.330277	0.021803	0.521454	0.689282	0.329345	0.36778	0.294274
417	0.234227	1.783343*	0.399567	0.328474	0.278086	0.746874	0.460835	0.421559	0.568817	0.193966	0.111819	1.490881*	1.37308	0.515129	0.696898	0.861628	1.14354	0.981522*	1.49088	0.515129		0.590283	0.512848	0.511	0.588043	1.11448	0.262258	0.748112	0.673482	0.922254	0.549657	0.583046	0.347834			417	0.273058	0.675535	0.216619	0.345488	0.731517	0.351488	0.319896	0.012616	0.517993	0.695691	0.313759	0.347478	0.278276
[truncated: 45 more columns]
