# Supplementary material for: Mechanosensitive PIEZO2 channels shape coronary artery development
Source: Nat Cardiovasc Res. 2025 Jun 27;4(7):921–37. doi: 10.1038/s44161-025-00677-3 (PMC12259469; doi:10.1038/s44161-025-00677-3)
Supplement: Supplementary file 41 — Statistical source data. [file 44161_2025_677_MOESM41_ESM.xlsx]

## Sheet: Ext. Fig. 7
b) E18.5 LoF LCA Aorta & Pulmonary artery (PA) diameter in µm
Embryo Nº	Genotype	Aorta_1	Aorta_2	Aorta Average	PA_1	PA_2	PA Average
#123	WT	646.884	602.264	624.574	690.232	699.03	694.631
#205	WT	342.155	406.159	374.157	447.322	572.993	510.158
#206	WT	412.93	415.499	414.215	519.973	432.026	476
#210	WT	489.403	365.546	427.475	462.821	495.529	479.175
#207	WT	462.632	468.883	465.757	459.275	411.144	435.209
#124	KO	671.823	481.876	576.85	824.418	647.451	735.935
#134	KO	468.921	522.038	495.48	504.779	461.352	483.065
#204	KO	512.381	446.354	479.367	534.102	556.365	545.234
#213	KO	428.559	366.935	397.747	538.652	416.387	477.519
#216	KO	506.99	405.71	456.35	512.569	493.03	502.799
LoF: loss of function Piezo2-/- mouse model
