# Supplementary material for: Mechanosensitive PIEZO2 channels shape coronary artery development
Source: Nat Cardiovasc Res. 2025 Jun 27;4(7):921–37. doi: 10.1038/s44161-025-00677-3 (PMC12259469; doi:10.1038/s44161-025-00677-3)
Supplement: Supplementary file 42 — Statistical source data. [file 44161_2025_677_MOESM42_ESM.xlsx]

## Sheet: Ext. Fig. 9
	c) E18.5 LoF Ostia-Circumflex length [µm]					d) E18.5 LoF RCA Branching points					e) E18.5 LoF LCA Branching points
	Embryo Nº	Genotype	Length [µm]			Embryo Nº	Genotype	Branching points			Embryo Nº	Genotype	Branching points
	123	WT	980			123	WT	10			123	WT	12
	145	WT	1407			145	WT	3			145	WT	7
	146	WT	505			146	WT	9			146	WT	14
	203	WT	1395			203	WT	6			203	WT	9
	205	WT	371			205	WT	8			205	WT	18
	206	WT	1171			206	WT	10			206	WT	11
	207	WT	601			207	WT	5			207	WT	15
	210	WT	794			210	WT	8			210	WT	12
	124	KO	534			124	KO	10			124	KO	5
	131	KO	846			131	KO	6			131	KO	11
	134	KO	293			134	KO	3			134	KO	10
	204	KO	503			204	KO	7			204	KO	11
	209	KO	509			209	KO	8			209	KO	13
	213	KO	158			213	KO	6			213	KO	9
	216	KO	474			216	KO	7			216	KO	6
	217	KO	329			217	KO	7			217	KO	5
	f) E18.5 GoF Ostia-Circumflex length [µm]					g) E18.5 GoF RCA Branching points					h) E18.5 GoF LCA Branching points
	42	WT	1359			42	WT	6			42	WT	8
	49	WT	585			49	WT	3			49	WT	5
	60	WT	875			60	WT	6			60	WT	6
	67	WT	505			67	WT	4			67	WT	11
	69	WT	494			69	WT	6			69	WT	5
	70	WT	593			70	WT	5			70	WT	8
	74	WT	684			74	WT	8			74	WT	9
	33	KI	1639			33	KI	5			33	KI	7
	34	KI	1287			34	KI	4			34	KI	11
	44	KI	955			44	KI	6			44	KI	7
	51	KI	1392			51	KI	11			51	KI	15
	66	KI	699			66	KI	7			66	KI	17
	71	KI	1002			71	KI	5			71	KI	9
LoF: loss of function Piezo2-/- mouse model
GoF: gain of function Piezo2R2756H/R2756H mouse model
